# Supplementary material for: Early downregulation of hair cell (HC)-specific genes in the vestibular sensory epithelium during chronic ototoxicity
Source: J Biomed Sci. 2025 Sep 4;32:84. doi: 10.1186/s12929-025-01180-4 (PMC12409954; doi:10.1186/s12929-025-01180-4)
Supplement: Supplementary file 2 — Supplementary material 2. [file 12929_2025_1180_MOESM2_ESM.xlsx]

## Sheet: INFO
Supplementary Tables 1
Borrajo, Greguske, Maroto, Palou, Renner, Giménez-Esbrí, Sedano, Gut, Esteve-Codina, Martín-Mur, Barrallo-Gimeno, Llorens. Early downregulation of hair cell (HC)-specific genes in the vestibular sensory epithelium during chronic ototoxicity
	Pages 1 to 10 contain lists of GO terms associated with the lists of DEGs DOWN or UP regulated in each of the 5 treated vs. CTRL comparisons.
	For each control versus treated comparison, two groups of columns are included: one with the direct results from the analysis and a second one containing only the lists of GO's with a term size < 1000 genes
		1. mouse IDPN DOWN
		2. mouse IDPN UP
		3. rat STREP DOWN
		4. rat STREP UP
		5. rat IDPN-4wk DOWN
		6. rat IDPN-4wk UP
		7. rat IDPN-3wk DOWN
		8. rat IDPN-3wk UP
		9. rat IDPN-7wk DOWN
		10. rat IDPN-7wk UP
	Page 11 contains the lists of GO terms found enriched in the lists of downregulated genes in all 5 control versus treated comparisons and with a term size of < 1000 genes
	p-values in page 11 correspond to those of the GO term in the CONTROL vs STREPTOMYCIN experiment
	Page 12 contains the list of GO:BP terms found enriched in the lists of upregulated genes in all 5 control versus treated comparisons. All terms have a term size of > 1000 genes
	p-values in page 12 correspond to those of the GO term in the CONTROL vs STREPTOMYCIN experiment
	EXPERIMENTAL CONDITIONS
	- Mouse IDPN: adult male 129S1/SvImJ mice were provided free access to water spiked with 0 (Control) or 30 (treated) mM of IDPN as the sole source of drinking liquid for 8 weeks.
	- Rat STREP: male and female Lon-Evans rats were injected s.c., starting at weaning (day 21), with 0 (Control, phosphate buffered saline) or 500 mg/kg (as free base) streptomycin sulphate salt, once a day for 6 weeks.
	- Rat IDPN-4wk: male adult Long-Evans rats were provided free access to water spiked with 0 (Control) or 20 (treated) mM of IDPN as the sole source of drinking liquid for 4 weeks.
	- Rat IDPN-3wk and rat IDPN-7wk: male adult Long-Evans rats were provided free access to water spiked with 0 (Control) or 20 (treated) mM of IDPN as the sole source of drinking liquid for 3 or 7 weeks.

## Sheet: 1. mouse IDPN DOWN
term_id	source	term_name	p_value	term_size		term_id	source	term_name	p_value	term_size
GO:0120036	GO:BP	plasma membrane bounded cell projection organization	1.57861e-38	1633		GO:0098742	GO:BP	cell-cell adhesion via plasma-membrane adhesion molecules	1.36808e-28	280
GO:0030030	GO:BP	cell projection organization	1.91727e-37	1669		GO:0044782	GO:BP	cilium organization	4.9712e-25	401
GO:0098742	GO:BP	cell-cell adhesion via plasma-membrane adhesion molecules	1.36808e-28	280		GO:0007156	GO:BP	homophilic cell adhesion via plasma membrane adhesion molecules	6.40572e-24	168
GO:0007155	GO:BP	cell adhesion	1.53816e-25	1463		GO:0007018	GO:BP	microtubule-based movement	7.96336e-21	432
GO:0007399	GO:BP	nervous system development	2.27893e-25	2555		GO:0060271	GO:BP	cilium assembly	1.01454e-19	373
GO:0044782	GO:BP	cilium organization	4.9712e-25	401		GO:0120031	GO:BP	plasma membrane bounded cell projection assembly	3.41529e-19	574
GO:0007156	GO:BP	homophilic cell adhesion via plasma membrane adhesion molecules	6.40572e-24	168		GO:0030031	GO:BP	cell projection assembly	7.63951e-19	583
GO:0048731	GO:BP	system development	1.98275e-22	4115		GO:0003341	GO:BP	cilium movement	1.77167e-17	219
GO:0007018	GO:BP	microtubule-based movement	7.96336e-21	432		GO:0098609	GO:BP	cell-cell adhesion	4.22963e-17	923
GO:0060271	GO:BP	cilium assembly	1.01454e-19	373		GO:0035082	GO:BP	axoneme assembly	1.41233e-16	100
GO:0007275	GO:BP	multicellular organism development	2.3309e-19	4873		GO:0001578	GO:BP	microtubule bundle formation	1.93166e-15	132
GO:0120031	GO:BP	plasma membrane bounded cell projection assembly	3.41529e-19	574		GO:0007017	GO:BP	microtubule-based process	1.02213e-14	947
GO:0048856	GO:BP	anatomical structure development	4.88604e-19	6228		GO:0050808	GO:BP	synapse organization	1.88388e-14	531
GO:0030031	GO:BP	cell projection assembly	7.63951e-19	583		GO:0034330	GO:BP	cell junction organization	6.38784e-14	798
GO:0022008	GO:BP	neurogenesis	1.03545e-17	1871		GO:0007610	GO:BP	behavior	9.23158e-14	760
GO:0003341	GO:BP	cilium movement	1.77167e-17	219		GO:0001539	GO:BP	cilium or flagellum-dependent cell motility	3.82135e-13	173
GO:0051179	GO:BP	localization	2.30805e-17	5491		GO:0060285	GO:BP	cilium-dependent cell motility	3.82135e-13	173
GO:0048699	GO:BP	generation of neurons	2.51998e-17	1631		GO:0007423	GO:BP	sensory organ development	9.73815e-12	638
GO:0030182	GO:BP	neuron differentiation	2.56521e-17	1555		GO:0032990	GO:BP	cell part morphogenesis	1.16073e-11	751
GO:0032502	GO:BP	developmental process	2.59185e-17	6865		GO:0070925	GO:BP	organelle assembly	1.17552e-11	937
GO:0098609	GO:BP	cell-cell adhesion	4.22963e-17	923		GO:0048667	GO:BP	cell morphogenesis involved in neuron differentiation	1.34228e-11	643
GO:0035082	GO:BP	axoneme assembly	1.41233e-16	100		GO:0048812	GO:BP	neuron projection morphogenesis	2.84038e-11	699
GO:0048666	GO:BP	neuron development	4.3516e-16	1266		GO:0043583	GO:BP	ear development	6.83167e-11	241
GO:0001578	GO:BP	microtubule bundle formation	1.93166e-15	132		GO:0120039	GO:BP	plasma membrane bounded cell projection morphogenesis	6.86981e-11	714
GO:0031175	GO:BP	neuron projection development	2.81668e-15	1110		GO:0007416	GO:BP	synapse assembly	7.31726e-11	210
GO:0051234	GO:BP	establishment of localization	3.6488e-15	4823		GO:0048839	GO:BP	inner ear development	7.31726e-11	210
GO:0006810	GO:BP	transport	9.85943e-15	4664		GO:0048858	GO:BP	cell projection morphogenesis	9.70813e-11	720
GO:0007017	GO:BP	microtubule-based process	1.02213e-14	947		GO:0007420	GO:BP	brain development	1.51114e-10	797
GO:0050808	GO:BP	synapse organization	1.88388e-14	531		GO:0007626	GO:BP	locomotory behavior	1.87845e-10	250
GO:0065008	GO:BP	regulation of biological quality	2.01877e-14	3244		GO:0000904	GO:BP	cell morphogenesis involved in differentiation	3.93016e-10	722
GO:0034330	GO:BP	cell junction organization	6.38784e-14	798		GO:0060294	GO:BP	cilium movement involved in cell motility	4.54282e-10	164
GO:0007610	GO:BP	behavior	9.23158e-14	760		GO:0070286	GO:BP	axonemal dynein complex assembly	5.80337e-10	40
GO:0007417	GO:BP	central nervous system development	2.48514e-13	1077		GO:0060322	GO:BP	head development	6.85539e-10	850
GO:0001539	GO:BP	cilium or flagellum-dependent cell motility	3.82135e-13	173		GO:0032989	GO:BP	cellular component morphogenesis	7.20516e-10	851
GO:0060285	GO:BP	cilium-dependent cell motility	3.82135e-13	173		GO:0061564	GO:BP	axon development	7.66258e-10	534
GO:0000902	GO:BP	cell morphogenesis	6.54941e-13	1048		GO:0034329	GO:BP	cell junction assembly	1.27385e-09	458
GO:0009653	GO:BP	anatomical structure morphogenesis	7.17047e-13	2787		GO:0099536	GO:BP	synaptic signaling	4.98234e-09	941
GO:0006996	GO:BP	organelle organization	8.5481e-13	3508		GO:0098660	GO:BP	inorganic ion transmembrane transport	5.44205e-09	918
GO:0016043	GO:BP	cellular component organization	1.3318e-12	7634		GO:0007268	GO:BP	chemical synaptic transmission	5.91508e-09	895
GO:0048513	GO:BP	animal organ development	2.39544e-12	3326		GO:0098916	GO:BP	anterograde trans-synaptic signaling	5.91508e-09	895
GO:0007423	GO:BP	sensory organ development	9.73815e-12	638		GO:0007409	GO:BP	axonogenesis	6.2302e-09	481
GO:0048870	GO:BP	cell motility	1.02195e-11	1737		GO:0099537	GO:BP	trans-synaptic signaling	8.14876e-09	902
GO:0032990	GO:BP	cell part morphogenesis	1.16073e-11	751		GO:0050910	GO:BP	detection of mechanical stimulus involved in sensory perception of sound	1.11649e-08	19
GO:0070925	GO:BP	organelle assembly	1.17552e-11	937		GO:0031344	GO:BP	regulation of cell projection organization	2.32779e-08	753
GO:0048667	GO:BP	cell morphogenesis involved in neuron differentiation	1.34228e-11	643		GO:0010975	GO:BP	regulation of neuron projection development	2.61198e-08	547
GO:0007267	GO:BP	cell-cell signaling	1.51378e-11	1748		GO:0030317	GO:BP	flagellated sperm motility	3.26634e-08	151
GO:0071840	GO:BP	cellular component organization or biogenesis	2.31498e-11	7835		GO:0097722	GO:BP	sperm motility	3.26634e-08	151
GO:0048812	GO:BP	neuron projection morphogenesis	2.84038e-11	699		GO:0051960	GO:BP	regulation of nervous system development	3.30996e-08	551
GO:0006811	GO:BP	monoatomic ion transport	2.90357e-11	1281		GO:0120035	GO:BP	regulation of plasma membrane bounded cell projection organization	3.81438e-08	739
GO:0043583	GO:BP	ear development	6.83167e-11	241		GO:0050803	GO:BP	regulation of synapse structure or activity	8.62874e-08	296
GO:0120039	GO:BP	plasma membrane bounded cell projection morphogenesis	6.86981e-11	714		GO:0099111	GO:BP	microtubule-based transport	8.9179e-08	207
GO:0007416	GO:BP	synapse assembly	7.31726e-11	210		GO:0098662	GO:BP	inorganic cation transmembrane transport	9.93307e-08	808
GO:0048839	GO:BP	inner ear development	7.31726e-11	210		GO:0051962	GO:BP	positive regulation of nervous system development	1.15203e-07	358
GO:0048858	GO:BP	cell projection morphogenesis	9.70813e-11	720		GO:0050807	GO:BP	regulation of synapse organization	2.33964e-07	289
GO:0007420	GO:BP	brain development	1.51114e-10	797		GO:0098655	GO:BP	monoatomic cation transmembrane transport	4.2707e-07	841
GO:0034220	GO:BP	monoatomic ion transmembrane transport	1.66987e-10	1016		GO:0090596	GO:BP	sensory organ morphogenesis	7.81953e-07	304
GO:0007626	GO:BP	locomotory behavior	1.87845e-10	250		GO:0043269	GO:BP	regulation of monoatomic ion transport	1.0198e-06	614
GO:0000904	GO:BP	cell morphogenesis involved in differentiation	3.93016e-10	722		GO:1901888	GO:BP	regulation of cell junction assembly	1.37267e-06	235
GO:0060294	GO:BP	cilium movement involved in cell motility	4.54282e-10	164		GO:0050974	GO:BP	detection of mechanical stimulus involved in sensory perception	2.56961e-06	48
GO:0070286	GO:BP	axonemal dynein complex assembly	5.80337e-10	40		GO:0050982	GO:BP	detection of mechanical stimulus	2.79915e-06	59
GO:0060322	GO:BP	head development	6.85539e-10	850		GO:0030534	GO:BP	adult behavior	3.03545e-06	173
GO:0032989	GO:BP	cellular component morphogenesis	7.20516e-10	851		GO:0030001	GO:BP	metal ion transport	3.14156e-06	916
GO:0061564	GO:BP	axon development	7.66258e-10	534		GO:0048588	GO:BP	developmental cell growth	5.77108e-06	271
GO:0051049	GO:BP	regulation of transport	9.68989e-10	1930		GO:0000226	GO:BP	microtubule cytoskeleton organization	7.25031e-06	655
GO:0032879	GO:BP	regulation of localization	1.23872e-09	2293		GO:0009145	GO:BP	purine nucleoside triphosphate biosynthetic process	7.33342e-06	117
GO:0034329	GO:BP	cell junction assembly	1.27385e-09	458		GO:1990138	GO:BP	neuron projection extension	8.00357e-06	200
GO:0099536	GO:BP	synaptic signaling	4.98234e-09	941		GO:0050954	GO:BP	sensory perception of mechanical stimulus	1.22713e-05	301
GO:0098660	GO:BP	inorganic ion transmembrane transport	5.44205e-09	918		GO:0051963	GO:BP	regulation of synapse assembly	1.30871e-05	137
GO:0007268	GO:BP	chemical synaptic transmission	5.91508e-09	895		GO:0050804	GO:BP	modulation of chemical synaptic transmission	1.53917e-05	697
GO:0098916	GO:BP	anterograde trans-synaptic signaling	5.91508e-09	895		GO:0099177	GO:BP	regulation of trans-synaptic signaling	1.60648e-05	698
GO:0007409	GO:BP	axonogenesis	6.2302e-09	481		GO:0048589	GO:BP	developmental growth	1.76198e-05	777
GO:0048468	GO:BP	cell development	6.66584e-09	3139		GO:0010959	GO:BP	regulation of metal ion transport	1.99472e-05	438
GO:0099537	GO:BP	trans-synaptic signaling	8.14876e-09	902		GO:0007605	GO:BP	sensory perception of sound	2.0788e-05	268
GO:0007010	GO:BP	cytoskeleton organization	9.77954e-09	1489		GO:0060560	GO:BP	developmental growth involved in morphogenesis	2.24128e-05	269
GO:0032501	GO:BP	multicellular organismal process	1.08251e-08	9152		GO:0042490	GO:BP	mechanoreceptor differentiation	2.57225e-05	83
GO:0050910	GO:BP	detection of mechanical stimulus involved in sensory perception of sound	1.11649e-08	19		GO:0042471	GO:BP	ear morphogenesis	3.33173e-05	129
GO:0031344	GO:BP	regulation of cell projection organization	2.32779e-08	753		GO:0022603	GO:BP	regulation of anatomical structure morphogenesis	3.64624e-05	929
GO:0051641	GO:BP	cellular localization	2.4304e-08	3491		GO:0009206	GO:BP	purine ribonucleoside triphosphate biosynthetic process	4.60127e-05	116
GO:0010975	GO:BP	regulation of neuron projection development	2.61198e-08	547		GO:0042391	GO:BP	regulation of membrane potential	5.20375e-05	479
GO:0030317	GO:BP	flagellated sperm motility	3.26634e-08	151		GO:0009142	GO:BP	nucleoside triphosphate biosynthetic process	5.30647e-05	133
GO:0097722	GO:BP	sperm motility	3.26634e-08	151		GO:0006813	GO:BP	potassium ion transport	5.37152e-05	241
GO:0051960	GO:BP	regulation of nervous system development	3.30996e-08	551		GO:0009612	GO:BP	response to mechanical stimulus	5.46047e-05	261
GO:0006812	GO:BP	monoatomic cation transport	3.38499e-08	1063		GO:0007611	GO:BP	learning or memory	5.85621e-05	324
GO:0120035	GO:BP	regulation of plasma membrane bounded cell projection organization	3.81438e-08	739		GO:0031346	GO:BP	positive regulation of cell projection organization	5.92563e-05	435
GO:0050803	GO:BP	regulation of synapse structure or activity	8.62874e-08	296		GO:0048568	GO:BP	embryonic organ development	6.15011e-05	506
GO:0099111	GO:BP	microtubule-based transport	8.9179e-08	207		GO:0048639	GO:BP	positive regulation of developmental growth	6.45782e-05	205
GO:0098662	GO:BP	inorganic cation transmembrane transport	9.93307e-08	808		GO:0003351	GO:BP	epithelial cilium movement involved in extracellular fluid movement	6.51879e-05	40
GO:0051962	GO:BP	positive regulation of nervous system development	1.15203e-07	358		GO:0060972	GO:BP	left/right pattern formation	6.65269e-05	135
GO:0055085	GO:BP	transmembrane transport	1.68996e-07	1577		GO:0051965	GO:BP	positive regulation of synapse assembly	7.28496e-05	76
GO:0050807	GO:BP	regulation of synapse organization	2.33964e-07	289		GO:0034762	GO:BP	regulation of transmembrane transport	8.19481e-05	610
GO:0048869	GO:BP	cellular developmental process	2.95856e-07	4748		GO:0031503	GO:BP	protein-containing complex localization	8.24969e-05	227
GO:0040011	GO:BP	locomotion	3.44204e-07	1400		GO:1901890	GO:BP	positive regulation of cell junction assembly	8.48464e-05	121
GO:0098655	GO:BP	monoatomic cation transmembrane transport	4.2707e-07	841		GO:0042472	GO:BP	inner ear morphogenesis	9.03087e-05	106
GO:0030154	GO:BP	cell differentiation	5.62493e-07	4715		GO:0033603	GO:BP	positive regulation of dopamine secretion	9.1758e-05	10
GO:0022607	GO:BP	cellular component assembly	7.07961e-07	4067		GO:0009201	GO:BP	ribonucleoside triphosphate biosynthetic process	9.55257e-05	122
GO:0090596	GO:BP	sensory organ morphogenesis	7.81953e-07	304		GO:0009144	GO:BP	purine nucleoside triphosphate metabolic process	9.7379e-05	173
GO:0051128	GO:BP	regulation of cellular component organization	8.50395e-07	2582		GO:0034765	GO:BP	regulation of monoatomic ion transmembrane transport	0.000114647	471
GO:0043269	GO:BP	regulation of monoatomic ion transport	1.0198e-06	614		GO:0071805	GO:BP	potassium ion transmembrane transport	0.000116018	212
GO:1901888	GO:BP	regulation of cell junction assembly	1.37267e-06	235		GO:0006858	GO:BP	extracellular transport	0.000138245	43
GO:0050974	GO:BP	detection of mechanical stimulus involved in sensory perception	2.56961e-06	48		GO:0050890	GO:BP	cognition	0.000140659	360
GO:0009887	GO:BP	animal organ morphogenesis	2.70583e-06	1100		GO:0044057	GO:BP	regulation of system process	0.000146601	649
GO:0050982	GO:BP	detection of mechanical stimulus	2.79915e-06	59		GO:0010976	GO:BP	positive regulation of neuron projection development	0.000219746	220
GO:0030534	GO:BP	adult behavior	3.03545e-06	173		GO:0003352	GO:BP	regulation of cilium movement	0.00022035	45
GO:0030001	GO:BP	metal ion transport	3.14156e-06	916		GO:0097106	GO:BP	postsynaptic density organization	0.000283491	58
GO:0072359	GO:BP	circulatory system development	5.28561e-06	1203		GO:0033605	GO:BP	positive regulation of catecholamine secretion	0.000283681	18
GO:0048588	GO:BP	developmental cell growth	5.77108e-06	271		GO:0009582	GO:BP	detection of abiotic stimulus	0.000293209	132
GO:0000226	GO:BP	microtubule cytoskeleton organization	7.25031e-06	655		GO:0009205	GO:BP	purine ribonucleoside triphosphate metabolic process	0.000295877	167
GO:0009145	GO:BP	purine nucleoside triphosphate biosynthetic process	7.33342e-06	117		GO:0009581	GO:BP	detection of external stimulus	0.000326049	133
GO:1990138	GO:BP	neuron projection extension	8.00357e-06	200		GO:0048638	GO:BP	regulation of developmental growth	0.000329963	375
GO:0050954	GO:BP	sensory perception of mechanical stimulus	1.22713e-05	301		GO:0007612	GO:BP	learning	0.000369088	188
GO:0051963	GO:BP	regulation of synapse assembly	1.30871e-05	137		GO:0099173	GO:BP	postsynapse organization	0.000370069	247
GO:0050804	GO:BP	modulation of chemical synaptic transmission	1.53917e-05	697		GO:0044458	GO:BP	motile cilium assembly	0.000393726	73
GO:0099177	GO:BP	regulation of trans-synaptic signaling	1.60648e-05	698		GO:0048511	GO:BP	rhythmic process	0.000427817	357
GO:0048589	GO:BP	developmental growth	1.76198e-05	777		GO:0140352	GO:BP	export from cell	0.000480273	979
GO:0010959	GO:BP	regulation of metal ion transport	1.99472e-05	438		GO:0048675	GO:BP	axon extension	0.000546155	138
GO:0044085	GO:BP	cellular component biogenesis	2.07784e-05	4334		GO:0060632	GO:BP	regulation of microtubule-based movement	0.000580448	62
GO:0007605	GO:BP	sensory perception of sound	2.0788e-05	268		GO:0009199	GO:BP	ribonucleoside triphosphate metabolic process	0.000602087	175
GO:0060560	GO:BP	developmental growth involved in morphogenesis	2.24128e-05	269		GO:0009141	GO:BP	nucleoside triphosphate metabolic process	0.000605007	194
GO:0042490	GO:BP	mechanoreceptor differentiation	2.57225e-05	83		GO:0051954	GO:BP	positive regulation of amine transport	0.000637317	50
GO:0042471	GO:BP	ear morphogenesis	3.33173e-05	129		GO:0007411	GO:BP	axon guidance	0.000689531	256
GO:0022603	GO:BP	regulation of anatomical structure morphogenesis	3.64624e-05	929		GO:0097485	GO:BP	neuron projection guidance	0.000737519	257
GO:0009206	GO:BP	purine ribonucleoside triphosphate biosynthetic process	4.60127e-05	116		GO:0048880	GO:BP	sensory system development	0.000803265	439
GO:0051130	GO:BP	positive regulation of cellular component organization	4.85802e-05	1246		GO:0036159	GO:BP	inner dynein arm assembly	0.000973846	21
GO:0042391	GO:BP	regulation of membrane potential	5.20375e-05	479		GO:0030900	GO:BP	forebrain development	0.00102101	444
GO:0009142	GO:BP	nucleoside triphosphate biosynthetic process	5.30647e-05	133		GO:1904062	GO:BP	regulation of monoatomic cation transmembrane transport	0.00107981	351
GO:0006813	GO:BP	potassium ion transport	5.37152e-05	241		GO:0007368	GO:BP	determination of left/right symmetry	0.00125729	129
GO:0009612	GO:BP	response to mechanical stimulus	5.46047e-05	261		GO:0099084	GO:BP	postsynaptic specialization organization	0.0013174	67
GO:0007611	GO:BP	learning or memory	5.85621e-05	324		GO:0006935	GO:BP	chemotaxis	0.00145057	629
GO:0031346	GO:BP	positive regulation of cell projection organization	5.92563e-05	435		GO:0042330	GO:BP	taxis	0.00156553	631
GO:0048568	GO:BP	embryonic organ development	6.15011e-05	506		GO:0050767	GO:BP	regulation of neurogenesis	0.00170627	455
GO:0048639	GO:BP	positive regulation of developmental growth	6.45782e-05	205		GO:0001654	GO:BP	eye development	0.00173521	431
GO:0003351	GO:BP	epithelial cilium movement involved in extracellular fluid movement	6.51879e-05	40		GO:0008344	GO:BP	adult locomotory behavior	0.00178698	99
GO:0060972	GO:BP	left/right pattern formation	6.65269e-05	135		GO:0008015	GO:BP	blood circulation	0.00179221	531
GO:0051965	GO:BP	positive regulation of synapse assembly	7.28496e-05	76		GO:0048562	GO:BP	embryonic organ morphogenesis	0.00192036	316
GO:0034762	GO:BP	regulation of transmembrane transport	8.19481e-05	610		GO:0150063	GO:BP	visual system development	0.00199809	434
GO:0031503	GO:BP	protein-containing complex localization	8.24969e-05	227		GO:0060287	GO:BP	epithelial cilium movement involved in determination of left/right asymmetry	0.0023304	9
GO:2000026	GO:BP	regulation of multicellular organismal development	8.4007e-05	1531		GO:0007507	GO:BP	heart development	0.00245385	643
GO:1901890	GO:BP	positive regulation of cell junction assembly	8.48464e-05	121		GO:0031589	GO:BP	cell-substrate adhesion	0.00251381	367
GO:0042472	GO:BP	inner ear morphogenesis	9.03087e-05	106		GO:0099558	GO:BP	maintenance of synapse structure	0.00256406	45
GO:0033603	GO:BP	positive regulation of dopamine secretion	9.1758e-05	10		GO:0050770	GO:BP	regulation of axonogenesis	0.00268486	174
GO:0009201	GO:BP	ribonucleoside triphosphate biosynthetic process	9.55257e-05	122		GO:0035315	GO:BP	hair cell differentiation	0.0027271	58
GO:0009144	GO:BP	purine nucleoside triphosphate metabolic process	9.7379e-05	173		GO:0050769	GO:BP	positive regulation of neurogenesis	0.00277208	300
GO:0034765	GO:BP	regulation of monoatomic ion transmembrane transport	0.000114647	471		GO:0061387	GO:BP	regulation of extent of cell growth	0.00289678	120
GO:0071805	GO:BP	potassium ion transmembrane transport	0.000116018	212		GO:0030029	GO:BP	actin filament-based process	0.00295774	812
GO:0006858	GO:BP	extracellular transport	0.000138245	43		GO:0009855	GO:BP	determination of bilateral symmetry	0.00329634	139
GO:0050890	GO:BP	cognition	0.000140659	360		GO:0099560	GO:BP	synaptic membrane adhesion	0.00352268	35
GO:0044057	GO:BP	regulation of system process	0.000146601	649		GO:0006754	GO:BP	ATP biosynthetic process	0.00353919	105
GO:0010976	GO:BP	positive regulation of neuron projection development	0.000219746	220		GO:0009799	GO:BP	specification of symmetry	0.00361188	140
GO:0003352	GO:BP	regulation of cilium movement	0.00022035	45		GO:0060005	GO:BP	vestibular reflex	0.00414311	5
GO:0097106	GO:BP	postsynaptic density organization	0.000283491	58		GO:0060113	GO:BP	inner ear receptor cell differentiation	0.0042258	75
GO:0033605	GO:BP	positive regulation of catecholamine secretion	0.000283681	18		GO:0030516	GO:BP	regulation of axon extension	0.00439623	107
GO:0051094	GO:BP	positive regulation of developmental process	0.000286008	1458		GO:0046034	GO:BP	ATP metabolic process	0.00472767	143
GO:0009582	GO:BP	detection of abiotic stimulus	0.000293209	132		GO:0007613	GO:BP	memory	0.00522197	163
GO:0009205	GO:BP	purine ribonucleoside triphosphate metabolic process	0.000295877	167		GO:0007169	GO:BP	transmembrane receptor protein tyrosine kinase signaling pathway	0.0053464	611
GO:0051239	GO:BP	regulation of multicellular organismal process	0.000303021	3246		GO:0099072	GO:BP	regulation of postsynaptic membrane neurotransmitter receptor levels	0.00575212	127
GO:0009581	GO:BP	detection of external stimulus	0.000326049	133		GO:1902414	GO:BP	protein localization to cell junction	0.00575212	127
GO:0048638	GO:BP	regulation of developmental growth	0.000329963	375		GO:0050772	GO:BP	positive regulation of axonogenesis	0.00578165	93
GO:0007612	GO:BP	learning	0.000369088	188		GO:0003013	GO:BP	circulatory system process	0.00617715	562
GO:0099173	GO:BP	postsynapse organization	0.000370069	247		GO:0042491	GO:BP	inner ear auditory receptor cell differentiation	0.00774944	51
GO:0044458	GO:BP	motile cilium assembly	0.000393726	73		GO:0035418	GO:BP	protein localization to synapse	0.0081244	96
GO:0048511	GO:BP	rhythmic process	0.000427817	357		GO:0060004	GO:BP	reflex	0.00857522	28
GO:0140352	GO:BP	export from cell	0.000480273	979		GO:0006120	GO:BP	mitochondrial electron transport, NADH to ubiquinone	0.00857522	28
GO:0016477	GO:BP	cell migration	0.000509278	1542		GO:0031102	GO:BP	neuron projection regeneration	0.00929105	66
GO:0040007	GO:BP	growth	0.000529378	1039		GO:0001667	GO:BP	ameboidal-type cell migration	0.00945253	444
GO:0048675	GO:BP	axon extension	0.000546155	138		GO:0090660	GO:BP	cerebrospinal fluid circulation	0.00986627	19
GO:0051050	GO:BP	positive regulation of transport	0.000567317	1070		GO:0010996	GO:BP	response to auditory stimulus	0.0110718	29
GO:0060632	GO:BP	regulation of microtubule-based movement	0.000580448	62		GO:0043010	GO:BP	camera-type eye development	0.0119426	375
GO:0009199	GO:BP	ribonucleoside triphosphate metabolic process	0.000602087	175		GO:0023061	GO:BP	signal release	0.012058	580
GO:0009141	GO:BP	nucleoside triphosphate metabolic process	0.000605007	194		GO:0120316	GO:BP	sperm flagellum assembly	0.0126068	41
GO:0051954	GO:BP	positive regulation of amine transport	0.000637317	50		GO:0007288	GO:BP	sperm axoneme assembly	0.0141452	30
GO:0023051	GO:BP	regulation of signaling	0.000655204	3570		GO:0072657	GO:BP	protein localization to membrane	0.0143492	639
GO:0007411	GO:BP	axon guidance	0.000689531	256		GO:0097120	GO:BP	receptor localization to synapse	0.0148403	85
GO:0097485	GO:BP	neuron projection guidance	0.000737519	257		GO:0045927	GO:BP	positive regulation of growth	0.0149297	308
GO:0009719	GO:BP	response to endogenous stimulus	0.00074091	1966		GO:0007167	GO:BP	enzyme-linked receptor protein signaling pathway	0.0151494	983
GO:0048880	GO:BP	sensory system development	0.000803265	439		GO:0045597	GO:BP	positive regulation of cell differentiation	0.0157722	955
GO:0036159	GO:BP	inner dynein arm assembly	0.000973846	21		GO:0022898	GO:BP	regulation of transmembrane transporter activity	0.0176681	288
GO:0030900	GO:BP	forebrain development	0.00102101	444		GO:0040017	GO:BP	positive regulation of locomotion	0.0183895	619
GO:0033036	GO:BP	macromolecule localization	0.00103911	3080		GO:0048598	GO:BP	embryonic morphogenesis	0.0187738	647
GO:1904062	GO:BP	regulation of monoatomic cation transmembrane transport	0.00107981	351		GO:0031290	GO:BP	retinal ganglion cell axon guidance	0.0189453	21
GO:0006793	GO:BP	phosphorus metabolic process	0.00114019	2813		GO:0009060	GO:BP	aerobic respiration	0.019247	201
GO:0010646	GO:BP	regulation of cell communication	0.00119715	3574		GO:0031103	GO:BP	axon regeneration	0.0201773	57
GO:0007368	GO:BP	determination of left/right symmetry	0.00125729	129		GO:0016049	GO:BP	cell growth	0.0203076	541
GO:0099084	GO:BP	postsynaptic specialization organization	0.0013174	67		GO:0050905	GO:BP	neuromuscular process	0.0203225	181
GO:0006935	GO:BP	chemotaxis	0.00145057	629		GO:1901137	GO:BP	carbohydrate derivative biosynthetic process	0.0207343	650
GO:0051649	GO:BP	establishment of localization in cell	0.00155315	2197		GO:0016339	GO:BP	calcium-dependent cell-cell adhesion via plasma membrane cell adhesion molecules	0.0224378	32
GO:0042330	GO:BP	taxis	0.00156553	631		GO:0060078	GO:BP	regulation of postsynaptic membrane potential	0.0239399	163
GO:0050767	GO:BP	regulation of neurogenesis	0.00170627	455		GO:0030334	GO:BP	regulation of cell migration	0.0241292	971
GO:0001654	GO:BP	eye development	0.00173521	431		GO:0032940	GO:BP	secretion by cell	0.0241975	912
GO:0008344	GO:BP	adult locomotory behavior	0.00178698	99		GO:0036158	GO:BP	outer dynein arm assembly	0.0255252	22
GO:0008015	GO:BP	blood circulation	0.00179221	531		GO:1901379	GO:BP	regulation of potassium ion transmembrane transport	0.0259887	90
GO:0048562	GO:BP	embryonic organ morphogenesis	0.00192036	316		GO:0031099	GO:BP	regeneration	0.027159	228
GO:0035295	GO:BP	tube development	0.00197463	1173		GO:0007160	GO:BP	cell-matrix adhesion	0.027159	228
GO:0150063	GO:BP	visual system development	0.00199809	434		GO:0060284	GO:BP	regulation of cell development	0.0284367	918
GO:0009628	GO:BP	response to abiotic stimulus	0.00229475	1329		GO:0006119	GO:BP	oxidative phosphorylation	0.0295755	146
GO:0060287	GO:BP	epithelial cilium movement involved in determination of left/right asymmetry	0.0023304	9		GO:0032412	GO:BP	regulation of monoatomic ion transmembrane transporter activity	0.0302421	275
GO:0044087	GO:BP	regulation of cellular component biogenesis	0.00238856	1004		GO:0060042	GO:BP	retina morphogenesis in camera-type eye	0.0339464	76
GO:0007507	GO:BP	heart development	0.00245385	643		GO:0009152	GO:BP	purine ribonucleotide biosynthetic process	0.0342902	210
GO:0031589	GO:BP	cell-substrate adhesion	0.00251381	367		GO:0032409	GO:BP	regulation of transporter activity	0.0346141	301
GO:0048522	GO:BP	positive regulation of cellular process	0.00252403	5997		GO:0002040	GO:BP	sprouting angiogenesis	0.0354247	129
GO:0007166	GO:BP	cell surface receptor signaling pathway	0.00255438	2895		GO:0003407	GO:BP	neural retina development	0.039575	94
GO:0099558	GO:BP	maintenance of synapse structure	0.00256406	45		GO:0001964	GO:BP	startle response	0.042129	35
GO:0009987	GO:BP	cellular process	0.00265829	20731		GO:0021537	GO:BP	telencephalon development	0.0422075	305
GO:0050770	GO:BP	regulation of axonogenesis	0.00268486	174		GO:0051952	GO:BP	regulation of amine transport	0.0445013	113
GO:0035315	GO:BP	hair cell differentiation	0.0027271	58		GO:0042776	GO:BP	proton motive force-driven mitochondrial ATP synthesis	0.0467464	63
GO:0050769	GO:BP	positive regulation of neurogenesis	0.00277208	300		GO:0005930	GO:CC	axoneme	1.99404e-31	161
GO:0061387	GO:BP	regulation of extent of cell growth	0.00289678	120		GO:0097014	GO:CC	ciliary plasm	3.58758e-31	163
GO:0030029	GO:BP	actin filament-based process	0.00295774	812		GO:0005929	GO:CC	cilium	8.85081e-30	737
GO:0071702	GO:BP	organic substance transport	0.00302745	2837		GO:0032838	GO:CC	plasma membrane bounded cell projection cytoplasm	1.94543e-27	267
GO:0009855	GO:BP	determination of bilateral symmetry	0.00329634	139		GO:0099568	GO:CC	cytoplasmic region	1.33348e-26	304
GO:0099560	GO:BP	synaptic membrane adhesion	0.00352268	35		GO:0031514	GO:CC	motile cilium	2.7338e-25	269
GO:0006754	GO:BP	ATP biosynthetic process	0.00353919	105		GO:0097060	GO:CC	synaptic membrane	6.3963e-24	485
GO:0009799	GO:BP	specification of symmetry	0.00361188	140		GO:0045211	GO:CC	postsynaptic membrane	6.88975e-23	332
GO:0040012	GO:BP	regulation of locomotion	0.00368979	1078		GO:0098794	GO:CC	postsynapse	2.61124e-18	866
GO:0060005	GO:BP	vestibular reflex	0.00414311	5		GO:0005879	GO:CC	axonemal microtubule	1.12205e-17	36
GO:0060113	GO:BP	inner ear receptor cell differentiation	0.0042258	75		GO:0097729	GO:CC	9+2 motile cilium	1.06363e-15	189
GO:0006796	GO:BP	phosphate-containing compound metabolic process	0.00429373	2790		GO:1990351	GO:CC	transporter complex	2.32497e-15	417
GO:0030516	GO:BP	regulation of axon extension	0.00439623	107		GO:1902495	GO:CC	transmembrane transporter complex	6.45228e-15	392
GO:0065009	GO:BP	regulation of molecular function	0.00458596	2590		GO:0036126	GO:CC	sperm flagellum	4.4046e-12	174
GO:0046034	GO:BP	ATP metabolic process	0.00472767	143		GO:0098978	GO:CC	glutamatergic synapse	1.47169e-11	610
GO:0003008	GO:BP	system process	0.0047399	3350		GO:0098793	GO:CC	presynapse	5.37924e-11	744
GO:0007613	GO:BP	memory	0.00522197	163		GO:0042734	GO:CC	presynaptic membrane	6.34402e-11	225
GO:0007169	GO:BP	transmembrane receptor protein tyrosine kinase signaling pathway	0.0053464	611		GO:0099634	GO:CC	postsynaptic specialization membrane	1.38482e-10	155
GO:0050793	GO:BP	regulation of developmental process	0.0054318	2702		GO:0034702	GO:CC	monoatomic ion channel complex	1.56151e-10	302
GO:0099072	GO:BP	regulation of postsynaptic membrane neurotransmitter receptor levels	0.00575212	127		GO:0098797	GO:CC	plasma membrane protein complex	1.90327e-09	580
GO:1902414	GO:BP	protein localization to cell junction	0.00575212	127		GO:0030425	GO:CC	dendrite	3.29379e-09	801
GO:0050772	GO:BP	positive regulation of axonogenesis	0.00578165	93		GO:0097447	GO:CC	dendritic tree	3.62171e-09	803
GO:0003013	GO:BP	circulatory system process	0.00617715	562		GO:0005881	GO:CC	cytoplasmic microtubule	3.90076e-09	108
GO:0071495	GO:BP	cellular response to endogenous stimulus	0.00665899	1656		GO:0005874	GO:CC	microtubule	5.7661e-09	467
GO:0042491	GO:BP	inner ear auditory receptor cell differentiation	0.00774944	51		GO:0099572	GO:CC	postsynaptic specialization	6.99682e-09	470
GO:0035418	GO:BP	protein localization to synapse	0.0081244	96		GO:0043025	GO:CC	neuronal cell body	7.73534e-09	746
GO:0060004	GO:BP	reflex	0.00857522	28		GO:0099513	GO:CC	polymeric cytoskeletal fiber	1.24818e-08	805
GO:0006120	GO:BP	mitochondrial electron transport, NADH to ubiquinone	0.00857522	28		GO:0044297	GO:CC	cell body	1.37838e-08	832
GO:0031102	GO:BP	neuron projection regeneration	0.00929105	66		GO:0098984	GO:CC	neuron to neuron synapse	1.68735e-08	484
GO:0001667	GO:BP	ameboidal-type cell migration	0.00945253	444		GO:0031012	GO:CC	extracellular matrix	6.26874e-08	506
GO:0048878	GO:BP	chemical homeostasis	0.00972953	1085		GO:0030312	GO:CC	external encapsulating structure	7.03442e-08	508
GO:0090660	GO:BP	cerebrospinal fluid circulation	0.00986627	19		GO:0032279	GO:CC	asymmetric synapse	3.62644e-07	447
GO:2000145	GO:BP	regulation of cell motility	0.0109548	1030		GO:0098982	GO:CC	GABA-ergic synapse	4.1058e-07	125
GO:0010996	GO:BP	response to auditory stimulus	0.0110718	29		GO:0036064	GO:CC	ciliary basal body	5.29796e-07	175
GO:0043010	GO:BP	camera-type eye development	0.0119426	375		GO:0034703	GO:CC	cation channel complex	7.72567e-07	196
GO:0023061	GO:BP	signal release	0.012058	580		GO:0034705	GO:CC	potassium channel complex	1.74507e-06	92
GO:0008104	GO:BP	protein localization	0.012166	2581		GO:0030424	GO:CC	axon	1.83946e-06	795
GO:0120316	GO:BP	sperm flagellum assembly	0.0126068	41		GO:0008076	GO:CC	voltage-gated potassium channel complex	1.8555e-06	79
GO:0070727	GO:BP	cellular macromolecule localization	0.0138427	2589		GO:0098839	GO:CC	postsynaptic density membrane	5.70291e-06	115
GO:0007288	GO:BP	sperm axoneme assembly	0.0141452	30		GO:0014069	GO:CC	postsynaptic density	6.06752e-06	429
GO:0072657	GO:BP	protein localization to membrane	0.0143492	639		GO:0005858	GO:CC	axonemal dynein complex	3.94953e-05	26
GO:0097120	GO:BP	receptor localization to synapse	0.0148403	85		GO:0030286	GO:CC	dynein complex	5.72409e-05	60
GO:0045927	GO:BP	positive regulation of growth	0.0149297	308		GO:0060076	GO:CC	excitatory synapse	6.18324e-05	88
GO:1901135	GO:BP	carbohydrate derivative metabolic process	0.0149818	1042		GO:0005875	GO:CC	microtubule associated complex	7.96418e-05	156
GO:0007167	GO:BP	enzyme-linked receptor protein signaling pathway	0.0151494	983		GO:0070161	GO:CC	anchoring junction	0.000151942	727
GO:0048518	GO:BP	positive regulation of biological process	0.0156077	6732		GO:0032421	GO:CC	stereocilium bundle	0.000157583	66
GO:0045597	GO:BP	positive regulation of cell differentiation	0.0157722	955		GO:0048787	GO:CC	presynaptic active zone membrane	0.000228134	55
GO:0022898	GO:BP	regulation of transmembrane transporter activity	0.0176681	288		GO:0098800	GO:CC	inner mitochondrial membrane protein complex	0.000241221	150
GO:0040017	GO:BP	positive regulation of locomotion	0.0183895	619		GO:0005911	GO:CC	cell-cell junction	0.000812378	534
GO:0048598	GO:BP	embryonic morphogenesis	0.0187738	647		GO:0048786	GO:CC	presynaptic active zone	0.00084527	110
GO:0031290	GO:BP	retinal ganglion cell axon guidance	0.0189453	21		GO:0150034	GO:CC	distal axon	0.00109151	390
GO:0009060	GO:BP	aerobic respiration	0.019247	201		GO:0005883	GO:CC	neurofilament	0.00114439	11
GO:0031103	GO:BP	axon regeneration	0.0201773	57		GO:0062023	GO:CC	collagen-containing extracellular matrix	0.0016855	375
GO:0016049	GO:BP	cell growth	0.0203076	541		GO:0045121	GO:CC	membrane raft	0.00188551	402
GO:0050905	GO:BP	neuromuscular process	0.0203225	181		GO:0043235	GO:CC	receptor complex	0.00197116	403
GO:1901137	GO:BP	carbohydrate derivative biosynthetic process	0.0207343	650		GO:0098857	GO:CC	membrane microdomain	0.00197116	403
GO:0016339	GO:BP	calcium-dependent cell-cell adhesion via plasma membrane cell adhesion molecules	0.0224378	32		GO:0030992	GO:CC	intraciliary transport particle B	0.00264236	21
GO:0042592	GO:BP	homeostatic process	0.0231463	1783		GO:0044306	GO:CC	neuron projection terminus	0.00308399	203
GO:0060078	GO:BP	regulation of postsynaptic membrane potential	0.0239399	163		GO:0032420	GO:CC	stereocilium	0.0032687	58
GO:0030334	GO:BP	regulation of cell migration	0.0241292	971		GO:0048471	GO:CC	perinuclear region of cytoplasm	0.00399845	801
GO:0032940	GO:BP	secretion by cell	0.0241975	912		GO:0098858	GO:CC	actin-based cell projection	0.00421782	252
GO:0036158	GO:BP	outer dynein arm assembly	0.0255252	22		GO:0005815	GO:CC	microtubule organizing center	0.00448941	834
GO:1901379	GO:BP	regulation of potassium ion transmembrane transport	0.0259887	90		GO:0043679	GO:CC	axon terminus	0.0150452	185
GO:0031099	GO:BP	regeneration	0.027159	228		GO:0097440	GO:CC	apical dendrite	0.0159109	28
GO:0007160	GO:BP	cell-matrix adhesion	0.027159	228		GO:0030990	GO:CC	intraciliary transport particle	0.0159109	28
GO:0060284	GO:BP	regulation of cell development	0.0284367	918		GO:0098798	GO:CC	mitochondrial protein-containing complex	0.0162701	302
GO:0009790	GO:BP	embryo development	0.0295469	1253		GO:0009925	GO:CC	basal plasma membrane	0.0178411	304
GO:0006119	GO:BP	oxidative phosphorylation	0.0295755	146		GO:0099503	GO:CC	secretory vesicle	0.0188339	711
GO:0032412	GO:BP	regulation of monoatomic ion transmembrane transporter activity	0.0302421	275		GO:0001534	GO:CC	radial spoke	0.0194361	4
GO:0051240	GO:BP	positive regulation of multicellular organismal process	0.0325914	1900		GO:0098803	GO:CC	respiratory chain complex	0.0211077	90
GO:0060042	GO:BP	retina morphogenesis in camera-type eye	0.0339464	76		GO:0005746	GO:CC	mitochondrial respirasome	0.0211077	90
GO:0009152	GO:BP	purine ribonucleotide biosynthetic process	0.0342902	210		GO:0120293	GO:CC	dynein axonemal particle	0.0245753	19
GO:0032409	GO:BP	regulation of transporter activity	0.0346141	301		GO:0016342	GO:CC	catenin complex	0.0292588	31
GO:0002040	GO:BP	sprouting angiogenesis	0.0354247	129		GO:0002177	GO:CC	manchette	0.032125	20
GO:0065007	GO:BP	biological regulation	0.0392199	13838		GO:0015629	GO:CC	actin cytoskeleton	0.0330292	503
GO:0003407	GO:BP	neural retina development	0.039575	94		GO:0016323	GO:CC	basolateral plasma membrane	0.0338236	269
GO:0060429	GO:BP	epithelium development	0.0409893	1299		GO:0098862	GO:CC	cluster of actin-based cell projections	0.0365242	200
GO:0001964	GO:BP	startle response	0.042129	35		GO:0045178	GO:CC	basal part of cell	0.0409812	323
GO:0021537	GO:BP	telencephalon development	0.0422075	305		GO:0045177	GO:CC	apical part of cell	0.0428768	539
GO:0046903	GO:BP	secretion	0.0425084	1084		GO:0070469	GO:CC	respirasome	0.0435824	98
GO:0051952	GO:BP	regulation of amine transport	0.0445013	113		GO:0005509	GO:MF	calcium ion binding	4.88108e-24	720
GO:0042776	GO:BP	proton motive force-driven mitochondrial ATP synthesis	0.0467464	63		GO:0022803	GO:MF	passive transmembrane transporter activity	1.22386e-08	483
GO:0042995	GO:CC	cell projection	1.38638e-49	2617		GO:0015267	GO:MF	channel activity	1.22386e-08	483
GO:0120025	GO:CC	plasma membrane bounded cell projection	4.47822e-47	2517		GO:0005216	GO:MF	monoatomic ion channel activity	1.95508e-08	429
GO:0005930	GO:CC	axoneme	1.99404e-31	161		GO:0015075	GO:MF	monoatomic ion transmembrane transporter activity	2.92095e-08	694
GO:0097014	GO:CC	ciliary plasm	3.58758e-31	163		GO:0015318	GO:MF	inorganic molecular entity transmembrane transporter activity	7.08257e-07	643
GO:0005929	GO:CC	cilium	8.85081e-30	737		GO:0022839	GO:MF	monoatomic ion gated channel activity	1.09071e-06	308
GO:0032838	GO:CC	plasma membrane bounded cell projection cytoplasm	1.94543e-27	267		GO:0022836	GO:MF	gated channel activity	1.46794e-06	312
GO:0099568	GO:CC	cytoplasmic region	1.33348e-26	304		GO:0005261	GO:MF	monoatomic cation channel activity	7.93808e-06	316
GO:0005737	GO:CC	cytoplasm	1.54045e-25	11620		GO:0008324	GO:MF	monoatomic cation transmembrane transporter activity	1.43016e-05	566
GO:0031514	GO:CC	motile cilium	2.7338e-25	269		GO:1901702	GO:MF	salt transmembrane transporter activity	1.49967e-05	567
GO:0097060	GO:CC	synaptic membrane	6.3963e-24	485		GO:0022890	GO:MF	inorganic cation transmembrane transporter activity	1.76143e-05	524
GO:0030054	GO:CC	cell junction	1.67425e-23	2294		GO:0050839	GO:MF	cell adhesion molecule binding	2.38496e-05	292
GO:0045211	GO:CC	postsynaptic membrane	6.88975e-23	332		GO:0015453	GO:MF	oxidoreduction-driven active transmembrane transporter activity	3.32696e-05	31
GO:0043005	GO:CC	neuron projection	2.70509e-22	1633		GO:0022843	GO:MF	voltage-gated monoatomic cation channel activity	6.26211e-05	139
GO:0045202	GO:CC	synapse	2.41441e-21	1677		GO:0005244	GO:MF	voltage-gated monoatomic ion channel activity	7.13404e-05	192
GO:0110165	GO:CC	cellular anatomical entity	4.14755e-21	22796		GO:0022832	GO:MF	voltage-gated channel activity	7.7729e-05	193
GO:0016020	GO:CC	membrane	3.7114e-20	10310		GO:0003954	GO:MF	NADH dehydrogenase activity	0.000367521	21
GO:0071944	GO:CC	cell periphery	3.98574e-20	7048		GO:0046873	GO:MF	metal ion transmembrane transporter activity	0.000388015	426
GO:0005856	GO:CC	cytoskeleton	2.08568e-19	2363		GO:0005539	GO:MF	glycosaminoglycan binding	0.00059683	219
GO:0098794	GO:CC	postsynapse	2.61124e-18	866		GO:0030165	GO:MF	PDZ domain binding	0.00121646	118
GO:0098590	GO:CC	plasma membrane region	7.96907e-18	1420		GO:0015079	GO:MF	potassium ion transmembrane transporter activity	0.0016166	156
GO:0005879	GO:CC	axonemal microtubule	1.12205e-17	36		GO:0008137	GO:MF	NADH dehydrogenase (ubiquinone) activity	0.00166773	17
GO:0097729	GO:CC	9+2 motile cilium	1.06363e-15	189		GO:0022835	GO:MF	transmitter-gated channel activity	0.00191308	61
GO:1990351	GO:CC	transporter complex	2.32497e-15	417		GO:0022824	GO:MF	transmitter-gated monoatomic ion channel activity	0.00191308	61
GO:1902495	GO:CC	transmembrane transporter complex	6.45228e-15	392		GO:0015399	GO:MF	primary active transmembrane transporter activity	0.00192432	140
GO:0098796	GO:CC	membrane protein complex	1.54936e-14	1206		GO:0050136	GO:MF	NADH dehydrogenase (quinone) activity	0.00244785	18
GO:0005886	GO:CC	plasma membrane	1.09189e-13	6567		GO:0045296	GO:MF	cadherin binding	0.00399359	66
GO:0036477	GO:CC	somatodendritic compartment	3.01129e-12	1120		GO:0009055	GO:MF	electron transfer activity	0.00444195	53
GO:0036126	GO:CC	sperm flagellum	4.4046e-12	174		GO:1904315	GO:MF	transmitter-gated monoatomic ion channel activity involved in regulation of postsynaptic membrane potential	0.00609157	55
GO:0098978	GO:CC	glutamatergic synapse	1.47169e-11	610		GO:0003955	GO:MF	NAD(P)H dehydrogenase (quinone) activity	0.00670426	21
GO:0098793	GO:CC	presynapse	5.37924e-11	744		GO:0099529	GO:MF	neurotransmitter receptor activity involved in regulation of postsynaptic membrane potential	0.0082382	57
GO:0042734	GO:CC	presynaptic membrane	6.34402e-11	225		GO:0120170	GO:MF	intraciliary transport particle B binding	0.00884493	7
GO:0099634	GO:CC	postsynaptic specialization membrane	1.38482e-10	155		GO:0005230	GO:MF	extracellular ligand-gated monoatomic ion channel activity	0.0088533	72
GO:0034702	GO:CC	monoatomic ion channel complex	1.56151e-10	302		GO:0019904	GO:MF	protein domain specific binding	0.0204333	817
GO:0005576	GO:CC	extracellular region	4.51503e-10	2694		GO:0015631	GO:MF	tubulin binding	0.023514	374
GO:0098797	GO:CC	plasma membrane protein complex	1.90327e-09	580		GO:0015276	GO:MF	ligand-gated monoatomic ion channel activity	0.0294971	136
GO:0030425	GO:CC	dendrite	3.29379e-09	801		GO:0005267	GO:MF	potassium channel activity	0.0340309	119
GO:0097447	GO:CC	dendritic tree	3.62171e-09	803		GO:0022834	GO:MF	ligand-gated channel activity	0.0370351	139
GO:0005881	GO:CC	cytoplasmic microtubule	3.90076e-09	108
GO:0005874	GO:CC	microtubule	5.7661e-09	467
GO:0099572	GO:CC	postsynaptic specialization	6.99682e-09	470
GO:0015630	GO:CC	microtubule cytoskeleton	7.04624e-09	1369
GO:0043025	GO:CC	neuronal cell body	7.73534e-09	746
GO:0099512	GO:CC	supramolecular fiber	8.29125e-09	1050
GO:0012505	GO:CC	endomembrane system	9.9564e-09	4282
GO:0099081	GO:CC	supramolecular polymer	1.13702e-08	1058
GO:0099513	GO:CC	polymeric cytoskeletal fiber	1.24818e-08	805
GO:0044297	GO:CC	cell body	1.37838e-08	832
GO:0098984	GO:CC	neuron to neuron synapse	1.68735e-08	484
GO:0031012	GO:CC	extracellular matrix	6.26874e-08	506
GO:0030312	GO:CC	external encapsulating structure	7.03442e-08	508
GO:0032279	GO:CC	asymmetric synapse	3.62644e-07	447
GO:0098982	GO:CC	GABA-ergic synapse	4.1058e-07	125
GO:0036064	GO:CC	ciliary basal body	5.29796e-07	175
GO:0034703	GO:CC	cation channel complex	7.72567e-07	196
GO:0034705	GO:CC	potassium channel complex	1.74507e-06	92
GO:0030424	GO:CC	axon	1.83946e-06	795
GO:0008076	GO:CC	voltage-gated potassium channel complex	1.8555e-06	79
GO:0098839	GO:CC	postsynaptic density membrane	5.70291e-06	115
GO:0014069	GO:CC	postsynaptic density	6.06752e-06	429
GO:0005858	GO:CC	axonemal dynein complex	3.94953e-05	26
GO:0030286	GO:CC	dynein complex	5.72409e-05	60
GO:0060076	GO:CC	excitatory synapse	6.18324e-05	88
GO:0005875	GO:CC	microtubule associated complex	7.96418e-05	156
GO:0005615	GO:CC	extracellular space	0.000116677	2002
GO:0070161	GO:CC	anchoring junction	0.000151942	727
GO:0032421	GO:CC	stereocilium bundle	0.000157583	66
GO:0048787	GO:CC	presynaptic active zone membrane	0.000228134	55
GO:0098800	GO:CC	inner mitochondrial membrane protein complex	0.000241221	150
GO:0099080	GO:CC	supramolecular complex	0.000419009	1400
GO:0005911	GO:CC	cell-cell junction	0.000812378	534
GO:0048786	GO:CC	presynaptic active zone	0.00084527	110
GO:0031090	GO:CC	organelle membrane	0.000933708	3300
GO:0150034	GO:CC	distal axon	0.00109151	390
GO:0005883	GO:CC	neurofilament	0.00114439	11
GO:0062023	GO:CC	collagen-containing extracellular matrix	0.0016855	375
GO:0045121	GO:CC	membrane raft	0.00188551	402
GO:0005794	GO:CC	Golgi apparatus	0.00194296	1531
GO:0043235	GO:CC	receptor complex	0.00197116	403
GO:0098857	GO:CC	membrane microdomain	0.00197116	403
GO:0030992	GO:CC	intraciliary transport particle B	0.00264236	21
GO:0044306	GO:CC	neuron projection terminus	0.00308399	203
GO:0032420	GO:CC	stereocilium	0.0032687	58
GO:0048471	GO:CC	perinuclear region of cytoplasm	0.00399845	801
GO:0005783	GO:CC	endoplasmic reticulum	0.00420454	1894
GO:0098858	GO:CC	actin-based cell projection	0.00421782	252
GO:0005815	GO:CC	microtubule organizing center	0.00448941	834
GO:0009986	GO:CC	cell surface	0.00523487	1139
GO:0043226	GO:CC	organelle	0.0150147	16219
GO:0043679	GO:CC	axon terminus	0.0150452	185
GO:0097440	GO:CC	apical dendrite	0.0159109	28
GO:0030990	GO:CC	intraciliary transport particle	0.0159109	28
GO:0098798	GO:CC	mitochondrial protein-containing complex	0.0162701	302
GO:0009925	GO:CC	basal plasma membrane	0.0178411	304
GO:0099503	GO:CC	secretory vesicle	0.0188339	711
GO:0001534	GO:CC	radial spoke	0.0194361	4
GO:0098803	GO:CC	respiratory chain complex	0.0211077	90
GO:0005746	GO:CC	mitochondrial respirasome	0.0211077	90
GO:0120293	GO:CC	dynein axonemal particle	0.0245753	19
GO:0031982	GO:CC	vesicle	0.0254667	2239
GO:0016342	GO:CC	catenin complex	0.0292588	31
GO:0002177	GO:CC	manchette	0.032125	20
GO:0015629	GO:CC	actin cytoskeleton	0.0330292	503
GO:0016323	GO:CC	basolateral plasma membrane	0.0338236	269
GO:0031967	GO:CC	organelle envelope	0.0359739	1292
GO:0031975	GO:CC	envelope	0.0359739	1292
GO:0098862	GO:CC	cluster of actin-based cell projections	0.0365242	200
GO:0045178	GO:CC	basal part of cell	0.0409812	323
GO:0045177	GO:CC	apical part of cell	0.0428768	539
GO:0070469	GO:CC	respirasome	0.0435824	98
GO:0005509	GO:MF	calcium ion binding	4.88108e-24	720
GO:0005515	GO:MF	protein binding	7.96842e-19	10491
GO:0005488	GO:MF	binding	2.14489e-09	16296
GO:0005215	GO:MF	transporter activity	7.05655e-09	1170
GO:0022803	GO:MF	passive transmembrane transporter activity	1.22386e-08	483
GO:0015267	GO:MF	channel activity	1.22386e-08	483
GO:0005216	GO:MF	monoatomic ion channel activity	1.95508e-08	429
GO:0015075	GO:MF	monoatomic ion transmembrane transporter activity	2.92095e-08	694
GO:0022857	GO:MF	transmembrane transporter activity	1.50359e-07	1071
GO:0015318	GO:MF	inorganic molecular entity transmembrane transporter activity	7.08257e-07	643
GO:0022839	GO:MF	monoatomic ion gated channel activity	1.09071e-06	308
GO:0022836	GO:MF	gated channel activity	1.46794e-06	312
GO:0043169	GO:MF	cation binding	2.71196e-06	4234
GO:0005261	GO:MF	monoatomic cation channel activity	7.93808e-06	316
GO:0008092	GO:MF	cytoskeletal protein binding	1.21676e-05	1011
GO:0008324	GO:MF	monoatomic cation transmembrane transporter activity	1.43016e-05	566
GO:1901702	GO:MF	salt transmembrane transporter activity	1.49967e-05	567
GO:0022890	GO:MF	inorganic cation transmembrane transporter activity	1.76143e-05	524
GO:0050839	GO:MF	cell adhesion molecule binding	2.38496e-05	292
GO:0046872	GO:MF	metal ion binding	2.42564e-05	4132
GO:0015453	GO:MF	oxidoreduction-driven active transmembrane transporter activity	3.32696e-05	31
GO:0022843	GO:MF	voltage-gated monoatomic cation channel activity	6.26211e-05	139
GO:0005244	GO:MF	voltage-gated monoatomic ion channel activity	7.13404e-05	192
GO:0022832	GO:MF	voltage-gated channel activity	7.7729e-05	193
GO:0043167	GO:MF	ion binding	0.000225505	5979
GO:0003954	GO:MF	NADH dehydrogenase activity	0.000367521	21
GO:0046873	GO:MF	metal ion transmembrane transporter activity	0.000388015	426
GO:0005539	GO:MF	glycosaminoglycan binding	0.00059683	219
GO:0030165	GO:MF	PDZ domain binding	0.00121646	118
GO:0015079	GO:MF	potassium ion transmembrane transporter activity	0.0016166	156
GO:0008137	GO:MF	NADH dehydrogenase (ubiquinone) activity	0.00166773	17
GO:0022835	GO:MF	transmitter-gated channel activity	0.00191308	61
GO:0022824	GO:MF	transmitter-gated monoatomic ion channel activity	0.00191308	61
GO:0015399	GO:MF	primary active transmembrane transporter activity	0.00192432	140
GO:0050136	GO:MF	NADH dehydrogenase (quinone) activity	0.00244785	18
GO:0045296	GO:MF	cadherin binding	0.00399359	66
GO:0009055	GO:MF	electron transfer activity	0.00444195	53
GO:1904315	GO:MF	transmitter-gated monoatomic ion channel activity involved in regulation of postsynaptic membrane potential	0.00609157	55
GO:0003955	GO:MF	NAD(P)H dehydrogenase (quinone) activity	0.00670426	21
GO:0044877	GO:MF	protein-containing complex binding	0.00690745	1562
GO:0099529	GO:MF	neurotransmitter receptor activity involved in regulation of postsynaptic membrane potential	0.0082382	57
GO:0120170	GO:MF	intraciliary transport particle B binding	0.00884493	7
GO:0005230	GO:MF	extracellular ligand-gated monoatomic ion channel activity	0.0088533	72
GO:0005102	GO:MF	signaling receptor binding	0.00924731	1699
GO:0042802	GO:MF	identical protein binding	0.00986662	2334
GO:0019904	GO:MF	protein domain specific binding	0.0204333	817
GO:0015631	GO:MF	tubulin binding	0.023514	374
GO:0015276	GO:MF	ligand-gated monoatomic ion channel activity	0.0294971	136
GO:0005267	GO:MF	potassium channel activity	0.0340309	119
GO:0022834	GO:MF	ligand-gated channel activity	0.0370351	139

## Sheet: 2. mouse IDPN UP
term_id	source	term_name	p_value	term_size		term_id	source	term_name	p_value	term_size
GO:0006950	GO:BP	response to stress	1.10273e-18	4156		GO:0009615	GO:BP	response to virus	2.81107e-10	399
GO:0009605	GO:BP	response to external stimulus	7.51869e-16	3212		GO:0140888	GO:BP	interferon-mediated signaling pathway	7.14413e-10	79
GO:0002376	GO:BP	immune system process	1.28319e-13	2720		GO:0031347	GO:BP	regulation of defense response	1.45879e-09	746
GO:0048583	GO:BP	regulation of response to stimulus	1.34884e-13	4056		GO:0051607	GO:BP	defense response to virus	8.64062e-09	313
GO:0048518	GO:BP	positive regulation of biological process	1.41e-13	6732		GO:0140546	GO:BP	defense response to symbiont	9.26772e-09	314
GO:0006952	GO:BP	defense response	3.27204e-13	1863		GO:0045088	GO:BP	regulation of innate immune response	6.53789e-07	383
GO:0032101	GO:BP	regulation of response to external stimulus	3.32965e-12	1060		GO:0032103	GO:BP	positive regulation of response to external stimulus	6.93703e-07	580
GO:0048522	GO:BP	positive regulation of cellular process	1.68914e-11	5997		GO:0019221	GO:BP	cytokine-mediated signaling pathway	9.47811e-07	453
GO:0080134	GO:BP	regulation of response to stress	8.54183e-11	1467		GO:0008285	GO:BP	negative regulation of cell population proliferation	1.28468e-06	703
GO:0009615	GO:BP	response to virus	2.81107e-10	399		GO:0060759	GO:BP	regulation of response to cytokine stimulus	1.48702e-06	154
GO:0009888	GO:BP	tissue development	5.02572e-10	2099		GO:0001819	GO:BP	positive regulation of cytokine production	1.52354e-06	496
GO:0048523	GO:BP	negative regulation of cellular process	5.40331e-10	4975		GO:0002831	GO:BP	regulation of response to biotic stimulus	3.19454e-06	479
GO:0140888	GO:BP	interferon-mediated signaling pathway	7.14413e-10	79		GO:0006954	GO:BP	inflammatory response	3.49119e-06	769
GO:0051240	GO:BP	positive regulation of multicellular organismal process	9.6359e-10	1900		GO:0035456	GO:BP	response to interferon-beta	7.40619e-06	69
GO:0048856	GO:BP	anatomical structure development	9.97556e-10	6228		GO:0045597	GO:BP	positive regulation of cell differentiation	8.24627e-06	955
GO:0031347	GO:BP	regulation of defense response	1.45879e-09	746		GO:0031349	GO:BP	positive regulation of defense response	1.11699e-05	440
GO:0032502	GO:BP	developmental process	1.64687e-09	6865		GO:0001959	GO:BP	regulation of cytokine-mediated signaling pathway	3.74838e-05	143
GO:0050896	GO:BP	response to stimulus	1.79634e-09	10596		GO:0030334	GO:BP	regulation of cell migration	4.09822e-05	971
GO:0009966	GO:BP	regulation of signal transduction	2.102e-09	2982		GO:0060760	GO:BP	positive regulation of response to cytokine stimulus	4.70014e-05	64
GO:0051239	GO:BP	regulation of multicellular organismal process	2.57744e-09	3246		GO:0060333	GO:BP	type II interferon-mediated signaling pathway	6.42179e-05	24
GO:0050794	GO:BP	regulation of cellular process	2.97658e-09	12308		GO:0098586	GO:BP	cellular response to virus	6.63362e-05	50
GO:0048584	GO:BP	positive regulation of response to stimulus	3.9535e-09	2378		GO:0040017	GO:BP	positive regulation of locomotion	0.000180003	619
GO:0048519	GO:BP	negative regulation of biological process	5.35597e-09	6000		GO:0045089	GO:BP	positive regulation of innate immune response	0.000189682	305
GO:0065007	GO:BP	biological regulation	6.9289e-09	13838		GO:0050776	GO:BP	regulation of immune response	0.000248849	955
GO:0051607	GO:BP	defense response to virus	8.64062e-09	313		GO:0035458	GO:BP	cellular response to interferon-beta	0.000297307	59
GO:0140546	GO:BP	defense response to symbiont	9.26772e-09	314		GO:0060337	GO:BP	type I interferon-mediated signaling pathway	0.000400187	61
GO:0007275	GO:BP	multicellular organism development	1.68865e-08	4873		GO:0071357	GO:BP	cellular response to type I interferon	0.000532696	63
GO:0050789	GO:BP	regulation of biological process	1.87213e-08	13424		GO:0002833	GO:BP	positive regulation of response to biotic stimulus	0.000771226	334
GO:0008283	GO:BP	cell population proliferation	2.48901e-08	2133		GO:0050792	GO:BP	regulation of viral process	0.000879174	184
GO:1901564	GO:BP	organonitrogen compound metabolic process	5.99911e-08	6489		GO:0010942	GO:BP	positive regulation of cell death	0.000951699	672
GO:0010628	GO:BP	positive regulation of gene expression	7.24828e-08	1243		GO:0001817	GO:BP	regulation of cytokine production	0.00117269	761
GO:0034097	GO:BP	response to cytokine	8.75421e-08	1167		GO:0034340	GO:BP	response to type I interferon	0.0011835	69
GO:0030154	GO:BP	cell differentiation	9.59464e-08	4715		GO:2000147	GO:BP	positive regulation of cell motility	0.00122698	601
GO:0044419	GO:BP	biological process involved in interspecies interaction between organisms	9.7075e-08	1962		GO:0032481	GO:BP	positive regulation of type I interferon production	0.00134127	70
GO:0042127	GO:BP	regulation of cell population proliferation	1.01952e-07	1780		GO:0001816	GO:BP	cytokine production	0.00137989	767
GO:0045087	GO:BP	innate immune response	1.23404e-07	1017		GO:0030335	GO:BP	positive regulation of cell migration	0.0017957	574
GO:0098542	GO:BP	defense response to other organism	1.37339e-07	1308		GO:0001961	GO:BP	positive regulation of cytokine-mediated signaling pathway	0.00286684	57
GO:0048869	GO:BP	cellular developmental process	1.50965e-07	4748		GO:0002218	GO:BP	activation of innate immune response	0.00286993	233
GO:0002682	GO:BP	regulation of immune system process	1.8823e-07	1581		GO:0060334	GO:BP	regulation of type II interferon-mediated signaling pathway	0.00311853	15
GO:0016477	GO:BP	cell migration	2.14468e-07	1542		GO:0060330	GO:BP	regulation of response to type II interferon	0.00311853	15
GO:0009893	GO:BP	positive regulation of metabolic process	2.19815e-07	3941		GO:0000165	GO:BP	MAPK cascade	0.00389315	807
GO:0023051	GO:BP	regulation of signaling	2.43667e-07	3570		GO:0043410	GO:BP	positive regulation of MAPK cascade	0.00394901	521
GO:0010646	GO:BP	regulation of cell communication	2.59224e-07	3574		GO:0071346	GO:BP	cellular response to type II interferon	0.00433654	127
GO:0007166	GO:BP	cell surface receptor signaling pathway	2.63898e-07	2895		GO:0019079	GO:BP	viral genome replication	0.00433654	127
GO:0048468	GO:BP	cell development	4.92466e-07	3139		GO:0043687	GO:BP	post-translational protein modification	0.00486289	61
GO:0051707	GO:BP	response to other organism	5.80467e-07	1812		GO:0002221	GO:BP	pattern recognition receptor signaling pathway	0.00521845	184
GO:0043207	GO:BP	response to external biotic stimulus	6.32991e-07	1816		GO:0048525	GO:BP	negative regulation of viral process	0.00534592	105
GO:0045088	GO:BP	regulation of innate immune response	6.53789e-07	383		GO:0019058	GO:BP	viral life cycle	0.00555038	278
GO:0032103	GO:BP	positive regulation of response to external stimulus	6.93703e-07	580		GO:0060335	GO:BP	positive regulation of type II interferon-mediated signaling pathway	0.00556316	8
GO:0006955	GO:BP	immune response	8.24124e-07	1875		GO:0060332	GO:BP	positive regulation of response to type II interferon	0.00556316	8
GO:0070887	GO:BP	cellular response to chemical stimulus	8.50691e-07	3173		GO:0060338	GO:BP	regulation of type I interferon-mediated signaling pathway	0.00556935	44
GO:0019221	GO:BP	cytokine-mediated signaling pathway	9.47811e-07	453		GO:0034341	GO:BP	response to type II interferon	0.00561835	157
GO:0008285	GO:BP	negative regulation of cell population proliferation	1.28468e-06	703		GO:0001944	GO:BP	vasculature development	0.00564755	779
GO:0009967	GO:BP	positive regulation of signal transduction	1.34792e-06	1575		GO:1903900	GO:BP	regulation of viral life cycle	0.00600354	158
GO:0009607	GO:BP	response to biotic stimulus	1.41942e-06	1854		GO:0032102	GO:BP	negative regulation of response to external stimulus	0.00603305	420
GO:0060759	GO:BP	regulation of response to cytokine stimulus	1.48702e-06	154		GO:0016032	GO:BP	viral process	0.00655226	350
GO:0001819	GO:BP	positive regulation of cytokine production	1.52354e-06	496		GO:0030155	GO:BP	regulation of cell adhesion	0.00723308	789
GO:0008219	GO:BP	cell death	2.03591e-06	2257		GO:0035239	GO:BP	tube morphogenesis	0.00726108	921
GO:0051179	GO:BP	localization	2.56661e-06	5491		GO:0032728	GO:BP	positive regulation of interferon-beta production	0.00759172	46
GO:0010604	GO:BP	positive regulation of macromolecule metabolic process	2.73231e-06	3624		GO:0002758	GO:BP	innate immune response-activating signaling pathway	0.00989574	195
GO:0002831	GO:BP	regulation of response to biotic stimulus	3.19454e-06	479		GO:0043408	GO:BP	regulation of MAPK cascade	0.0124702	725
GO:0010033	GO:BP	response to organic substance	3.30823e-06	3583		GO:0010720	GO:BP	positive regulation of cell development	0.0134071	521
GO:0006954	GO:BP	inflammatory response	3.49119e-06	769		GO:1903708	GO:BP	positive regulation of hemopoiesis	0.0153255	203
GO:0048585	GO:BP	negative regulation of response to stimulus	3.52954e-06	1664		GO:1902107	GO:BP	positive regulation of leukocyte differentiation	0.0153255	203
GO:0040011	GO:BP	locomotion	4.24673e-06	1400		GO:0048514	GO:BP	blood vessel morphogenesis	0.0160368	650
GO:0035556	GO:BP	intracellular signal transduction	4.86801e-06	2607		GO:0050778	GO:BP	positive regulation of immune response	0.0177858	783
GO:0048870	GO:BP	cell motility	6.17705e-06	1737		GO:0035455	GO:BP	response to interferon-alpha	0.0187406	35
GO:0035456	GO:BP	response to interferon-beta	7.40619e-06	69		GO:0045069	GO:BP	regulation of viral genome replication	0.0210565	97
GO:0040012	GO:BP	regulation of locomotion	7.90853e-06	1078		GO:0001568	GO:BP	blood vessel development	0.0213437	747
GO:0045597	GO:BP	positive regulation of cell differentiation	8.24627e-06	955		GO:1903706	GO:BP	regulation of hemopoiesis	0.0228222	421
GO:2000026	GO:BP	regulation of multicellular organismal development	1.07005e-05	1531		GO:0050680	GO:BP	negative regulation of epithelial cell proliferation	0.0278546	154
GO:0031349	GO:BP	positive regulation of defense response	1.11699e-05	440		GO:0001525	GO:BP	angiogenesis	0.0338089	553
GO:0023057	GO:BP	negative regulation of signaling	1.14868e-05	1398		GO:0071363	GO:BP	cellular response to growth factor stimulus	0.0340216	723
GO:0010648	GO:BP	negative regulation of cell communication	1.23037e-05	1401		GO:0032606	GO:BP	type I interferon production	0.0343192	103
GO:0002684	GO:BP	positive regulation of immune system process	1.49952e-05	1145		GO:0032479	GO:BP	regulation of type I interferon production	0.0343192	103
GO:0051234	GO:BP	establishment of localization	1.52812e-05	4823		GO:0018105	GO:BP	peptidyl-serine phosphorylation	0.0366027	323
GO:0051094	GO:BP	positive regulation of developmental process	1.60258e-05	1458		GO:0050727	GO:BP	regulation of inflammatory response	0.0371975	360
GO:0010941	GO:BP	regulation of cell death	1.741e-05	1836		GO:0033632	GO:BP	regulation of cell-cell adhesion mediated by integrin	0.0376053	12
GO:0065009	GO:BP	regulation of molecular function	1.98495e-05	2590		GO:0001667	GO:BP	ameboidal-type cell migration	0.0476648	444
GO:0036211	GO:BP	protein modification process	2.22146e-05	3610		GO:0060339	GO:BP	negative regulation of type I interferon-mediated signaling pathway	0.0490879	25
GO:0050793	GO:BP	regulation of developmental process	2.27437e-05	2702		GO:0032727	GO:BP	positive regulation of interferon-alpha production	0.0490879	25
GO:0009968	GO:BP	negative regulation of signal transduction	2.81358e-05	1258		GO:0062023	GO:CC	collagen-containing extracellular matrix	0.000145234	375
GO:0051716	GO:BP	cellular response to stimulus	3.02102e-05	8908		GO:0031012	GO:CC	extracellular matrix	0.000330732	506
GO:0001959	GO:BP	regulation of cytokine-mediated signaling pathway	3.74838e-05	143		GO:0030312	GO:CC	external encapsulating structure	0.000353646	508
GO:0009653	GO:BP	anatomical structure morphogenesis	3.77275e-05	2787		GO:0070721	GO:CC	ISGF3 complex	0.000833369	3
GO:0006796	GO:BP	phosphate-containing compound metabolic process	3.94848e-05	2790		GO:0005768	GO:CC	endosome	0.00178618	948
GO:0019538	GO:BP	protein metabolic process	3.96883e-05	5554		GO:0010008	GO:CC	endosome membrane	0.0069977	446
GO:0030334	GO:BP	regulation of cell migration	4.09822e-05	971		GO:0031901	GO:CC	early endosome membrane	0.00975109	170
GO:0032501	GO:BP	multicellular organismal process	4.62864e-05	9152		GO:0030670	GO:CC	phagocytic vesicle membrane	0.0215323	50
GO:0060760	GO:BP	positive regulation of response to cytokine stimulus	4.70014e-05	64		GO:0005764	GO:CC	lysosome	0.0374658	549
GO:0030097	GO:BP	hemopoiesis	5.31278e-05	1023		GO:0000323	GO:CC	lytic vacuole	0.0374658	549
GO:0032879	GO:BP	regulation of localization	5.34103e-05	2293		GO:0070513	GO:MF	death domain binding	8.55033e-06	13
GO:0006793	GO:BP	phosphorus metabolic process	5.58039e-05	2813		GO:0051434	GO:MF	BH3 domain binding	0.00160051	8
GO:2000145	GO:BP	regulation of cell motility	6.36764e-05	1030		GO:0016772	GO:MF	transferase activity, transferring phosphorus-containing groups	0.00972484	939
GO:0060333	GO:BP	type II interferon-mediated signaling pathway	6.42179e-05	24		GO:0003725	GO:MF	double-stranded RNA binding	0.0194739	84
GO:0098586	GO:BP	cellular response to virus	6.63362e-05	50		GO:0017111	GO:MF	ribonucleoside triphosphate phosphatase activity	0.0197232	672
GO:0006810	GO:BP	transport	7.10047e-05	4664		GO:0003924	GO:MF	GTPase activity	0.0405083	309
GO:0006915	GO:BP	apoptotic process	8.58375e-05	2020		GO:0005525	GO:MF	GTP binding	0.0448441	385
GO:0071345	GO:BP	cellular response to cytokine stimulus	0.000119756	1055
GO:0023056	GO:BP	positive regulation of signaling	0.000133185	1946
GO:0010647	GO:BP	positive regulation of cell communication	0.000135546	1947
GO:0043412	GO:BP	macromolecule modification	0.000135966	3805
GO:0040017	GO:BP	positive regulation of locomotion	0.000180003	619
GO:0045089	GO:BP	positive regulation of innate immune response	0.000189682	305
GO:0048646	GO:BP	anatomical structure formation involved in morphogenesis	0.000218083	1213
GO:0012501	GO:BP	programmed cell death	0.000227067	2077
GO:0050776	GO:BP	regulation of immune response	0.000248849	955
GO:0045595	GO:BP	regulation of cell differentiation	0.000289542	1744
GO:0035458	GO:BP	cellular response to interferon-beta	0.000297307	59
GO:0060337	GO:BP	type I interferon-mediated signaling pathway	0.000400187	61
GO:0031325	GO:BP	positive regulation of cellular metabolic process	0.000400965	3060
GO:0071357	GO:BP	cellular response to type I interferon	0.000532696	63
GO:0002833	GO:BP	positive regulation of response to biotic stimulus	0.000771226	334
GO:0050792	GO:BP	regulation of viral process	0.000879174	184
GO:0010942	GO:BP	positive regulation of cell death	0.000951699	672
GO:0001817	GO:BP	regulation of cytokine production	0.00117269	761
GO:0034340	GO:BP	response to type I interferon	0.0011835	69
GO:2000147	GO:BP	positive regulation of cell motility	0.00122698	601
GO:0051049	GO:BP	regulation of transport	0.00127525	1930
GO:0042981	GO:BP	regulation of apoptotic process	0.00131153	1633
GO:0032481	GO:BP	positive regulation of type I interferon production	0.00134127	70
GO:0001816	GO:BP	cytokine production	0.00137989	767
GO:0080090	GO:BP	regulation of primary metabolic process	0.00177884	5933
GO:0030335	GO:BP	positive regulation of cell migration	0.0017957	574
GO:0016310	GO:BP	phosphorylation	0.0018487	1852
GO:1902531	GO:BP	regulation of intracellular signal transduction	0.00199269	1657
GO:0007155	GO:BP	cell adhesion	0.00203351	1463
GO:0043067	GO:BP	regulation of programmed cell death	0.00228532	1665
GO:0048731	GO:BP	system development	0.00252486	4115
GO:0001961	GO:BP	positive regulation of cytokine-mediated signaling pathway	0.00286684	57
GO:0002218	GO:BP	activation of innate immune response	0.00286993	233
GO:0060334	GO:BP	regulation of type II interferon-mediated signaling pathway	0.00311853	15
GO:0060330	GO:BP	regulation of response to type II interferon	0.00311853	15
GO:0019222	GO:BP	regulation of metabolic process	0.0034896	7262
GO:0000165	GO:BP	MAPK cascade	0.00389315	807
GO:0043410	GO:BP	positive regulation of MAPK cascade	0.00394901	521
GO:0071346	GO:BP	cellular response to type II interferon	0.00433654	127
GO:0019079	GO:BP	viral genome replication	0.00433654	127
GO:0043687	GO:BP	post-translational protein modification	0.00486289	61
GO:0042221	GO:BP	response to chemical	0.00490089	5676
GO:0002221	GO:BP	pattern recognition receptor signaling pathway	0.00521845	184
GO:0048525	GO:BP	negative regulation of viral process	0.00534592	105
GO:0019058	GO:BP	viral life cycle	0.00555038	278
GO:0060335	GO:BP	positive regulation of type II interferon-mediated signaling pathway	0.00556316	8
GO:0060332	GO:BP	positive regulation of response to type II interferon	0.00556316	8
GO:0060338	GO:BP	regulation of type I interferon-mediated signaling pathway	0.00556935	44
GO:0034341	GO:BP	response to type II interferon	0.00561835	157
GO:0001944	GO:BP	vasculature development	0.00564755	779
GO:1903900	GO:BP	regulation of viral life cycle	0.00600354	158
GO:0032102	GO:BP	negative regulation of response to external stimulus	0.00603305	420
GO:0006468	GO:BP	protein phosphorylation	0.00618888	1625
GO:1902533	GO:BP	positive regulation of intracellular signal transduction	0.00635407	1005
GO:0016032	GO:BP	viral process	0.00655226	350
GO:0019220	GO:BP	regulation of phosphate metabolic process	0.00698537	1386
GO:0051174	GO:BP	regulation of phosphorus metabolic process	0.00711136	1387
GO:0030155	GO:BP	regulation of cell adhesion	0.00723308	789
GO:0035239	GO:BP	tube morphogenesis	0.00726108	921
GO:0032728	GO:BP	positive regulation of interferon-beta production	0.00759172	46
GO:0009987	GO:BP	cellular process	0.00791451	20731
GO:0060429	GO:BP	epithelium development	0.0083003	1299
GO:0051173	GO:BP	positive regulation of nitrogen compound metabolic process	0.00866617	3198
GO:0051171	GO:BP	regulation of nitrogen compound metabolic process	0.00879607	5742
GO:0051050	GO:BP	positive regulation of transport	0.00948101	1070
GO:0051641	GO:BP	cellular localization	0.00964713	3491
GO:0002758	GO:BP	innate immune response-activating signaling pathway	0.00989574	195
GO:0031323	GO:BP	regulation of cellular metabolic process	0.00992318	5510
GO:0001932	GO:BP	regulation of protein phosphorylation	0.0114346	1126
GO:1901700	GO:BP	response to oxygen-containing compound	0.0114428	2181
GO:0051246	GO:BP	regulation of protein metabolic process	0.0114536	2557
GO:0043408	GO:BP	regulation of MAPK cascade	0.0124702	725
GO:0071310	GO:BP	cellular response to organic substance	0.0130934	2459
GO:0010720	GO:BP	positive regulation of cell development	0.0134071	521
GO:0042325	GO:BP	regulation of phosphorylation	0.0138738	1231
GO:1903708	GO:BP	positive regulation of hemopoiesis	0.0153255	203
GO:1902107	GO:BP	positive regulation of leukocyte differentiation	0.0153255	203
GO:0009056	GO:BP	catabolic process	0.0159627	2529
GO:0048514	GO:BP	blood vessel morphogenesis	0.0160368	650
GO:0050778	GO:BP	positive regulation of immune response	0.0177858	783
GO:0031399	GO:BP	regulation of protein modification process	0.0184522	1542
GO:0035455	GO:BP	response to interferon-alpha	0.0187406	35
GO:0045069	GO:BP	regulation of viral genome replication	0.0210565	97
GO:0001568	GO:BP	blood vessel development	0.0213437	747
GO:1903706	GO:BP	regulation of hemopoiesis	0.0228222	421
GO:0007165	GO:BP	signal transduction	0.0245762	6997
GO:0035295	GO:BP	tube development	0.0277939	1173
GO:0050680	GO:BP	negative regulation of epithelial cell proliferation	0.0278546	154
GO:0051128	GO:BP	regulation of cellular component organization	0.0304868	2582
GO:0042592	GO:BP	homeostatic process	0.032316	1783
GO:0009628	GO:BP	response to abiotic stimulus	0.0331639	1329
GO:0001525	GO:BP	angiogenesis	0.0338089	553
GO:0071363	GO:BP	cellular response to growth factor stimulus	0.0340216	723
GO:0032606	GO:BP	type I interferon production	0.0343192	103
GO:0032479	GO:BP	regulation of type I interferon production	0.0343192	103
GO:0018105	GO:BP	peptidyl-serine phosphorylation	0.0366027	323
GO:0050727	GO:BP	regulation of inflammatory response	0.0371975	360
GO:0033632	GO:BP	regulation of cell-cell adhesion mediated by integrin	0.0376053	12
GO:0033554	GO:BP	cellular response to stress	0.0437393	2015
GO:0001667	GO:BP	ameboidal-type cell migration	0.0476648	444
GO:0060339	GO:BP	negative regulation of type I interferon-mediated signaling pathway	0.0490879	25
GO:0032727	GO:BP	positive regulation of interferon-alpha production	0.0490879	25
GO:0005737	GO:CC	cytoplasm	2.19092e-22	11620
GO:0110165	GO:CC	cellular anatomical entity	1.1336e-11	22796
GO:0005829	GO:CC	cytosol	6.11106e-10	4127
GO:0016020	GO:CC	membrane	6.17556e-09	10310
GO:0012505	GO:CC	endomembrane system	1.40757e-06	4282
GO:0005622	GO:CC	intracellular anatomical structure	1.55537e-06	17505
GO:0005576	GO:CC	extracellular region	2.60667e-06	2694
GO:0005794	GO:CC	Golgi apparatus	1.0091e-05	1531
GO:0071944	GO:CC	cell periphery	0.000120221	7048
GO:0062023	GO:CC	collagen-containing extracellular matrix	0.000145234	375
GO:0031012	GO:CC	extracellular matrix	0.000330732	506
GO:0030312	GO:CC	external encapsulating structure	0.000353646	508
GO:0005615	GO:CC	extracellular space	0.000523328	2002
GO:0031982	GO:CC	vesicle	0.000786501	2239
GO:0070721	GO:CC	ISGF3 complex	0.000833369	3
GO:0098588	GO:CC	bounding membrane of organelle	0.00138424	1707
GO:0031410	GO:CC	cytoplasmic vesicle	0.00174725	2085
GO:0005768	GO:CC	endosome	0.00178618	948
GO:0097708	GO:CC	intracellular vesicle	0.00182186	2088
GO:0031984	GO:CC	organelle subcompartment	0.00203582	1381
GO:0043229	GO:CC	intracellular organelle	0.00455794	15891
GO:0031090	GO:CC	organelle membrane	0.0064374	3300
GO:0010008	GO:CC	endosome membrane	0.0069977	446
GO:0031901	GO:CC	early endosome membrane	0.00975109	170
GO:0043231	GO:CC	intracellular membrane-bounded organelle	0.0127845	14518
GO:0030054	GO:CC	cell junction	0.0129348	2294
GO:0043226	GO:CC	organelle	0.0138273	16219
GO:0005886	GO:CC	plasma membrane	0.0148092	6567
GO:0005783	GO:CC	endoplasmic reticulum	0.0197056	1894
GO:0030670	GO:CC	phagocytic vesicle membrane	0.0215323	50
GO:0009986	GO:CC	cell surface	0.0265543	1139
GO:0005764	GO:CC	lysosome	0.0374658	549
GO:0000323	GO:CC	lytic vacuole	0.0374658	549
GO:0005789	GO:CC	endoplasmic reticulum membrane	0.0464628	1074
GO:0005654	GO:CC	nucleoplasm	0.0490783	3810
GO:0005515	GO:MF	protein binding	3.08856e-17	10491
GO:0005488	GO:MF	binding	3.24978e-09	16296
GO:0003824	GO:MF	catalytic activity	3.89336e-09	5729
GO:0042802	GO:MF	identical protein binding	5.90013e-06	2334
GO:0070513	GO:MF	death domain binding	8.55033e-06	13
GO:0097367	GO:MF	carbohydrate derivative binding	5.88785e-05	2278
GO:0043167	GO:MF	ion binding	6.58151e-05	5979
GO:0051434	GO:MF	BH3 domain binding	0.00160051	8
GO:0016787	GO:MF	hydrolase activity	0.00214467	2471
GO:0017076	GO:MF	purine nucleotide binding	0.00273349	2037
GO:0000166	GO:MF	nucleotide binding	0.00305618	2194
GO:1901265	GO:MF	nucleoside phosphate binding	0.00305618	2194
GO:0019899	GO:MF	enzyme binding	0.00392741	2313
GO:0043168	GO:MF	anion binding	0.00490881	2483
GO:0016772	GO:MF	transferase activity, transferring phosphorus-containing groups	0.00972484	939
GO:0016740	GO:MF	transferase activity	0.0113365	2292
GO:0036094	GO:MF	small molecule binding	0.0159188	2631
GO:0098772	GO:MF	molecular function regulator activity	0.0162059	2065
GO:0003725	GO:MF	double-stranded RNA binding	0.0194739	84
GO:0017111	GO:MF	ribonucleoside triphosphate phosphatase activity	0.0197232	672
GO:0035639	GO:MF	purine ribonucleoside triphosphate binding	0.0218724	1836
GO:0032555	GO:MF	purine ribonucleotide binding	0.0335194	1918
GO:0003924	GO:MF	GTPase activity	0.0405083	309
GO:0032553	GO:MF	ribonucleotide binding	0.0428826	1937
GO:0005525	GO:MF	GTP binding	0.0448441	385

## Sheet: 3. rat STREP DOWN
term_id	source	term_name	p_value	term_size		term_id	source	term_name	p_value	term_size
GO:0007605	GO:BP	sensory perception of sound	7.2559e-12	158		GO:0007605	GO:BP	sensory perception of sound	7.2559e-12	158
GO:0050954	GO:BP	sensory perception of mechanical stimulus	1.81427e-10	188		GO:0050954	GO:BP	sensory perception of mechanical stimulus	1.81427e-10	188
GO:0050910	GO:BP	detection of mechanical stimulus involved in sensory perception of sound	3.43922e-10	20		GO:0050910	GO:BP	detection of mechanical stimulus involved in sensory perception of sound	3.43922e-10	20
GO:0030001	GO:BP	metal ion transport	6.72687e-07	863		GO:0030001	GO:BP	metal ion transport	6.72687e-07	863
GO:0098662	GO:BP	inorganic cation transmembrane transport	8.71872e-07	773		GO:0098662	GO:BP	inorganic cation transmembrane transport	8.71872e-07	773
GO:0050974	GO:BP	detection of mechanical stimulus involved in sensory perception	1.4523e-06	45		GO:0050974	GO:BP	detection of mechanical stimulus involved in sensory perception	1.4523e-06	45
GO:0098655	GO:BP	monoatomic cation transmembrane transport	2.26693e-06	805		GO:0098655	GO:BP	monoatomic cation transmembrane transport	2.26693e-06	805
GO:0098660	GO:BP	inorganic ion transmembrane transport	1.47213e-05	873		GO:0098660	GO:BP	inorganic ion transmembrane transport	1.47213e-05	873
GO:0050982	GO:BP	detection of mechanical stimulus	1.81813e-05	59		GO:0050982	GO:BP	detection of mechanical stimulus	1.81813e-05	59
GO:0006812	GO:BP	monoatomic cation transport	3.59326e-05	1017		GO:0034220	GO:BP	monoatomic ion transmembrane transport	0.000160899	972
GO:0006811	GO:BP	monoatomic ion transport	7.82816e-05	1224		GO:0070588	GO:BP	calcium ion transmembrane transport	0.000512482	322
GO:0048513	GO:BP	animal organ development	8.818e-05	3173		GO:0042490	GO:BP	mechanoreceptor differentiation	0.000704458	89
GO:0034220	GO:BP	monoatomic ion transmembrane transport	0.000160899	972		GO:0035725	GO:BP	sodium ion transmembrane transport	0.00129713	155
GO:0051234	GO:BP	establishment of localization	0.000176988	4468		GO:0048839	GO:BP	inner ear development	0.00160136	229
GO:0048856	GO:BP	anatomical structure development	0.00026757	5664		GO:0043269	GO:BP	regulation of monoatomic ion transport	0.00199532	544
GO:0051179	GO:BP	localization	0.000289178	5088		GO:0006883	GO:BP	intracellular sodium ion homeostasis	0.00405452	21
GO:0032502	GO:BP	developmental process	0.000444836	6150		GO:0060119	GO:BP	inner ear receptor cell development	0.0049614	59
GO:0070588	GO:BP	calcium ion transmembrane transport	0.000512482	322		GO:0060088	GO:BP	auditory receptor cell stereocilium organization	0.00520324	22
GO:0009653	GO:BP	anatomical structure morphogenesis	0.000551175	2597		GO:0009612	GO:BP	response to mechanical stimulus	0.00604554	258
GO:0042490	GO:BP	mechanoreceptor differentiation	0.000704458	89		GO:0043583	GO:BP	ear development	0.00658041	260
GO:0006810	GO:BP	transport	0.000880853	4313		GO:0007268	GO:BP	chemical synaptic transmission	0.00676208	696
GO:0035725	GO:BP	sodium ion transmembrane transport	0.00129713	155		GO:0098916	GO:BP	anterograde trans-synaptic signaling	0.00676208	696
GO:0048839	GO:BP	inner ear development	0.00160136	229		GO:0099537	GO:BP	trans-synaptic signaling	0.00793735	703
GO:0043269	GO:BP	regulation of monoatomic ion transport	0.00199532	544		GO:0002093	GO:BP	auditory receptor cell morphogenesis	0.0082587	24
GO:0010646	GO:BP	regulation of cell communication	0.00241587	3168		GO:0060122	GO:BP	inner ear receptor cell stereocilium organization	0.0101579	43
GO:0023051	GO:BP	regulation of signaling	0.00246743	3170		GO:0006007	GO:BP	glucose catabolic process	0.0102373	25
GO:0120036	GO:BP	plasma membrane bounded cell projection organization	0.00357166	1503		GO:0006816	GO:BP	calcium ion transport	0.0143873	416
GO:0006883	GO:BP	intracellular sodium ion homeostasis	0.00405452	21		GO:0009582	GO:BP	detection of abiotic stimulus	0.0149497	128
GO:0032501	GO:BP	multicellular organismal process	0.00480897	7704		GO:0009581	GO:BP	detection of external stimulus	0.0159293	129
GO:0060119	GO:BP	inner ear receptor cell development	0.0049614	59		GO:0019725	GO:BP	cellular homeostasis	0.0161443	792
GO:0060088	GO:BP	auditory receptor cell stereocilium organization	0.00520324	22		GO:0034765	GO:BP	regulation of monoatomic ion transmembrane transport	0.0167068	421
GO:0007267	GO:BP	cell-cell signaling	0.00530129	1464		GO:0099536	GO:BP	synaptic signaling	0.0167545	737
GO:0030030	GO:BP	cell projection organization	0.00537174	1530		GO:0007423	GO:BP	sensory organ development	0.0212837	637
GO:0009612	GO:BP	response to mechanical stimulus	0.00604554	258		GO:0055082	GO:BP	intracellular chemical homeostasis	0.026318	702
GO:0043583	GO:BP	ear development	0.00658041	260		GO:0060117	GO:BP	auditory receptor cell development	0.0263334	30
GO:0007268	GO:BP	chemical synaptic transmission	0.00676208	696		GO:0030003	GO:BP	intracellular monoatomic cation homeostasis	0.02845	490
GO:0098916	GO:BP	anterograde trans-synaptic signaling	0.00676208	696		GO:0034762	GO:BP	regulation of transmembrane transport	0.030645	545
GO:0099537	GO:BP	trans-synaptic signaling	0.00793735	703		GO:0006873	GO:BP	intracellular monoatomic ion homeostasis	0.0341228	497
GO:0002093	GO:BP	auditory receptor cell morphogenesis	0.0082587	24		GO:0006814	GO:BP	sodium ion transport	0.036493	219
GO:0051049	GO:BP	regulation of transport	0.0093749	1702		GO:0061718	GO:BP	glucose catabolic process to pyruvate	0.0372987	16
GO:0009888	GO:BP	tissue development	0.00993734	1981		GO:0006735	GO:BP	NADH regeneration	0.0372987	16
GO:0060122	GO:BP	inner ear receptor cell stereocilium organization	0.0101579	43		GO:0061621	GO:BP	canonical glycolysis	0.0372987	16
GO:0006007	GO:BP	glucose catabolic process	0.0102373	25		GO:0000902	GO:BP	cell morphogenesis	0.0409851	960
GO:0006816	GO:BP	calcium ion transport	0.0143873	416		GO:0060113	GO:BP	inner ear receptor cell differentiation	0.0417694	81
GO:0009582	GO:BP	detection of abiotic stimulus	0.0149497	128		GO:0042472	GO:BP	inner ear morphogenesis	0.0462317	113
GO:0009581	GO:BP	detection of external stimulus	0.0159293	129		GO:0032421	GO:CC	stereocilium bundle	1.11779e-10	66
GO:0019725	GO:BP	cellular homeostasis	0.0161443	792		GO:0032420	GO:CC	stereocilium	4.01831e-10	57
GO:0034765	GO:BP	regulation of monoatomic ion transmembrane transport	0.0167068	421		GO:0098862	GO:CC	cluster of actin-based cell projections	4.1506e-09	176
GO:0099536	GO:BP	synaptic signaling	0.0167545	737		GO:0098858	GO:CC	actin-based cell projection	4.0475e-05	213
GO:0009628	GO:BP	response to abiotic stimulus	0.0189171	1225		GO:0036477	GO:CC	somatodendritic compartment	0.000761274	894
GO:0007275	GO:BP	multicellular organism development	0.0199165	4587		GO:0045177	GO:CC	apical part of cell	0.0027881	437
GO:0060429	GO:BP	epithelium development	0.0207897	1231		GO:0048471	GO:CC	perinuclear region of cytoplasm	0.00441106	653
GO:0007423	GO:BP	sensory organ development	0.0212837	637		GO:0030424	GO:CC	axon	0.00529259	661
GO:0055082	GO:BP	intracellular chemical homeostasis	0.026318	702		GO:0099512	GO:CC	supramolecular fiber	0.00989482	856
GO:0060117	GO:BP	auditory receptor cell development	0.0263334	30		GO:0099081	GO:CC	supramolecular polymer	0.0114827	864
GO:0030003	GO:BP	intracellular monoatomic cation homeostasis	0.02845	490		GO:0043204	GO:CC	perikaryon	0.0156753	149
GO:0048878	GO:BP	chemical homeostasis	0.0294196	1002		GO:0005929	GO:CC	cilium	0.0196275	668
GO:0034762	GO:BP	regulation of transmembrane transport	0.030645	545		GO:0043025	GO:CC	neuronal cell body	0.02682	575
GO:0006873	GO:BP	intracellular monoatomic ion homeostasis	0.0341228	497		GO:0032426	GO:CC	stereocilium tip	0.0282925	21
GO:0055085	GO:BP	transmembrane transport	0.0358577	1531		GO:0099513	GO:CC	polymeric cytoskeletal fiber	0.0353516	642
GO:0006814	GO:BP	sodium ion transport	0.036493	219		GO:0046873	GO:MF	metal ion transmembrane transporter activity	1.26792e-07	408
GO:0061718	GO:BP	glucose catabolic process to pyruvate	0.0372987	16		GO:0022890	GO:MF	inorganic cation transmembrane transporter activity	1.35356e-05	522
GO:0006735	GO:BP	NADH regeneration	0.0372987	16		GO:1901702	GO:MF	salt transmembrane transporter activity	3.06137e-05	546
GO:0061621	GO:BP	canonical glycolysis	0.0372987	16		GO:0005509	GO:MF	calcium ion binding	3.34152e-05	639
GO:0071702	GO:BP	organic substance transport	0.0380786	2532		GO:0008324	GO:MF	monoatomic cation transmembrane transporter activity	5.30469e-05	563
GO:0000902	GO:BP	cell morphogenesis	0.0409851	960		GO:0015318	GO:MF	inorganic molecular entity transmembrane transporter activity	0.000421786	634
GO:0060113	GO:BP	inner ear receptor cell differentiation	0.0417694	81		GO:0015085	GO:MF	calcium ion transmembrane transporter activity	0.000795703	127
GO:0042472	GO:BP	inner ear morphogenesis	0.0462317	113		GO:0005261	GO:MF	monoatomic cation channel activity	0.00112437	309
GO:0032879	GO:BP	regulation of localization	0.0464763	2039		GO:0015075	GO:MF	monoatomic ion transmembrane transporter activity	0.00170253	689
GO:0032421	GO:CC	stereocilium bundle	1.11779e-10	66		GO:0003779	GO:MF	actin binding	0.00173039	405
GO:0032420	GO:CC	stereocilium	4.01831e-10	57		GO:0008092	GO:MF	cytoskeletal protein binding	0.00577054	961
GO:0042995	GO:CC	cell projection	7.71269e-10	2208		GO:0008201	GO:MF	heparin binding	0.00789505	131
GO:0120025	GO:CC	plasma membrane bounded cell projection	1.82735e-09	2133		GO:0016247	GO:MF	channel regulator activity	0.00945958	134
GO:0098862	GO:CC	cluster of actin-based cell projections	4.1506e-09	176		GO:1901681	GO:MF	sulfur compound binding	0.00998145	244
GO:0043005	GO:CC	neuron projection	7.07501e-09	1352		GO:0015081	GO:MF	sodium ion transmembrane transporter activity	0.0119492	138
GO:0098858	GO:CC	actin-based cell projection	4.0475e-05	213		GO:0005262	GO:MF	calcium channel activity	0.016331	111
GO:0005856	GO:CC	cytoskeleton	5.68684e-05	2058		GO:0005539	GO:MF	glycosaminoglycan binding	0.0207152	184
GO:0005737	GO:CC	cytoplasm	9.23314e-05	10324		GO:0022839	GO:MF	monoatomic ion gated channel activity	0.0218022	307
GO:0036477	GO:CC	somatodendritic compartment	0.000761274	894		GO:0022836	GO:MF	gated channel activity	0.0232938	309
GO:0045177	GO:CC	apical part of cell	0.0027881	437		GO:0005216	GO:MF	monoatomic ion channel activity	0.0394871	419
GO:0048471	GO:CC	perinuclear region of cytoplasm	0.00441106	653		GO:0022803	GO:MF	passive transmembrane transporter activity	0.0415932	470
GO:0030424	GO:CC	axon	0.00529259	661		GO:0015267	GO:MF	channel activity	0.0415932	470
GO:0016020	GO:CC	membrane	0.00970758	8648		GO:0099106	GO:MF	ion channel regulator activity	0.0473372	129
GO:0099512	GO:CC	supramolecular fiber	0.00989482	856
GO:0099081	GO:CC	supramolecular polymer	0.0114827	864
GO:0071944	GO:CC	cell periphery	0.0137123	5641
GO:0043204	GO:CC	perikaryon	0.0156753	149
GO:0005929	GO:CC	cilium	0.0196275	668
GO:0043025	GO:CC	neuronal cell body	0.02682	575
GO:0032426	GO:CC	stereocilium tip	0.0282925	21
GO:0099513	GO:CC	polymeric cytoskeletal fiber	0.0353516	642
GO:0046873	GO:MF	metal ion transmembrane transporter activity	1.26792e-07	408
GO:0022890	GO:MF	inorganic cation transmembrane transporter activity	1.35356e-05	522
GO:1901702	GO:MF	salt transmembrane transporter activity	3.06137e-05	546
GO:0005509	GO:MF	calcium ion binding	3.34152e-05	639
GO:0097367	GO:MF	carbohydrate derivative binding	5.06706e-05	2165
GO:0008324	GO:MF	monoatomic cation transmembrane transporter activity	5.30469e-05	563
GO:0043167	GO:MF	ion binding	0.000163714	5158
GO:0005515	GO:MF	protein binding	0.000377147	8447
GO:0015318	GO:MF	inorganic molecular entity transmembrane transporter activity	0.000421786	634
GO:0015085	GO:MF	calcium ion transmembrane transporter activity	0.000795703	127
GO:0005261	GO:MF	monoatomic cation channel activity	0.00112437	309
GO:0015075	GO:MF	monoatomic ion transmembrane transporter activity	0.00170253	689
GO:0003779	GO:MF	actin binding	0.00173039	405
GO:0008092	GO:MF	cytoskeletal protein binding	0.00577054	961
GO:0008201	GO:MF	heparin binding	0.00789505	131
GO:0016247	GO:MF	channel regulator activity	0.00945958	134
GO:1901681	GO:MF	sulfur compound binding	0.00998145	244
GO:0017076	GO:MF	purine nucleotide binding	0.0114962	1991
GO:0015081	GO:MF	sodium ion transmembrane transporter activity	0.0119492	138
GO:0005262	GO:MF	calcium channel activity	0.016331	111
GO:0005539	GO:MF	glycosaminoglycan binding	0.0207152	184
GO:0022839	GO:MF	monoatomic ion gated channel activity	0.0218022	307
GO:0032555	GO:MF	purine ribonucleotide binding	0.0230531	1852
GO:0022836	GO:MF	gated channel activity	0.0232938	309
GO:0000166	GO:MF	nucleotide binding	0.0264065	2130
GO:1901265	GO:MF	nucleoside phosphate binding	0.0264065	2130
GO:0032553	GO:MF	ribonucleotide binding	0.0281886	1869
GO:0030554	GO:MF	adenyl nucleotide binding	0.0328527	1621
GO:0043168	GO:MF	anion binding	0.0357053	2363
GO:0005216	GO:MF	monoatomic ion channel activity	0.0394871	419
GO:0022803	GO:MF	passive transmembrane transporter activity	0.0415932	470
GO:0015267	GO:MF	channel activity	0.0415932	470
GO:0036094	GO:MF	small molecule binding	0.0472395	2530
GO:0099106	GO:MF	ion channel regulator activity	0.0473372	129

## Sheet: 4. rat STREP UP
term_id	source	term_name	p_value	term_size		term_id	source	term_name	p_value	term_size
GO:0019538	GO:BP	protein metabolic process	4.52736e-11	5602		GO:0071417	GO:BP	cellular response to organonitrogen compound	2.98542e-07	691
GO:0048518	GO:BP	positive regulation of biological process	6.00401e-11	5993		GO:0006418	GO:BP	tRNA aminoacylation for protein translation	4.26132e-07	42
GO:1901564	GO:BP	organonitrogen compound metabolic process	1.9957e-10	6458		GO:0043039	GO:BP	tRNA aminoacylation	8.90753e-07	45
GO:0048522	GO:BP	positive regulation of cellular process	7.03287e-10	5299		GO:0043038	GO:BP	amino acid activation	1.12442e-06	46
GO:0080090	GO:BP	regulation of primary metabolic process	7.57899e-10	5365		GO:1901699	GO:BP	cellular response to nitrogen compound	1.49442e-06	735
GO:0051171	GO:BP	regulation of nitrogen compound metabolic process	2.24348e-09	5197		GO:0000122	GO:BP	negative regulation of transcription by RNA polymerase II	4.84132e-06	891
GO:0031325	GO:BP	positive regulation of cellular metabolic process	3.33579e-09	2794		GO:0035914	GO:BP	skeletal muscle cell differentiation	0.000207581	77
GO:0031323	GO:BP	regulation of cellular metabolic process	5.92351e-09	5023		GO:0032870	GO:BP	cellular response to hormone stimulus	0.00100765	617
GO:0051173	GO:BP	positive regulation of nitrogen compound metabolic process	8.58574e-09	2949		GO:1901653	GO:BP	cellular response to peptide	0.00125525	393
GO:0019222	GO:BP	regulation of metabolic process	8.63502e-09	6485		GO:1901652	GO:BP	response to peptide	0.00222781	562
GO:0070887	GO:BP	cellular response to chemical stimulus	1.19025e-08	2653		GO:1902475	GO:BP	L-alpha-amino acid transmembrane transport	0.00282421	79
GO:0009893	GO:BP	positive regulation of metabolic process	1.59352e-08	3637		GO:0003333	GO:BP	amino acid transmembrane transport	0.00355957	104
GO:0032502	GO:BP	developmental process	1.61974e-08	6150		GO:1904761	GO:BP	negative regulation of myofibroblast differentiation	0.00518985	3
GO:0071310	GO:BP	cellular response to organic substance	1.76372e-08	2022		GO:0015807	GO:BP	L-amino acid transport	0.0084899	90
GO:0010033	GO:BP	response to organic substance	1.87313e-08	2992		GO:0070167	GO:BP	regulation of biomineral tissue development	0.0084899	90
GO:0043412	GO:BP	macromolecule modification	2.80302e-08	3616		GO:0006520	GO:BP	amino acid metabolic process	0.00994011	267
GO:0050793	GO:BP	regulation of developmental process	2.89989e-08	2392		GO:0089718	GO:BP	amino acid import across plasma membrane	0.0121636	51
GO:0045935	GO:BP	positive regulation of nucleobase-containing compound metabolic process	5.17044e-08	1926		GO:0014816	GO:BP	skeletal muscle satellite cell differentiation	0.0139339	10
GO:0010604	GO:BP	positive regulation of macromolecule metabolic process	6.27869e-08	3333		GO:0070647	GO:BP	protein modification by small protein conjugation or removal	0.0169024	949
GO:0071495	GO:BP	cellular response to endogenous stimulus	6.56847e-08	1470		GO:0014855	GO:BP	striated muscle cell proliferation	0.0199051	76
GO:0060255	GO:BP	regulation of macromolecule metabolic process	6.64567e-08	6007		GO:0009725	GO:BP	response to hormone	0.0199436	957
GO:0048856	GO:BP	anatomical structure development	1.03051e-07	5664		GO:1904760	GO:BP	regulation of myofibroblast differentiation	0.0205468	4
GO:1901700	GO:BP	response to oxygen-containing compound	1.13239e-07	1962		GO:0009267	GO:BP	cellular response to starvation	0.0211851	185
GO:0010243	GO:BP	response to organonitrogen compound	2.23173e-07	1164		GO:0071375	GO:BP	cellular response to peptide hormone stimulus	0.0255359	325
GO:0036211	GO:BP	protein modification process	2.75794e-07	3425		GO:0051093	GO:BP	negative regulation of developmental process	0.0256672	922
GO:0071417	GO:BP	cellular response to organonitrogen compound	2.98542e-07	691		GO:0031214	GO:BP	biomineral tissue development	0.0286773	160
GO:0007275	GO:BP	multicellular organism development	3.08472e-07	4587		GO:0032869	GO:BP	cellular response to insulin stimulus	0.0347649	227
GO:0009719	GO:BP	response to endogenous stimulus	3.83348e-07	1777		GO:0042594	GO:BP	response to starvation	0.0381403	229
GO:0009059	GO:BP	macromolecule biosynthetic process	3.83591e-07	4783		GO:1903322	GO:BP	positive regulation of protein modification by small protein conjugation or removal	0.041946	137
GO:0006418	GO:BP	tRNA aminoacylation for protein translation	4.26132e-07	42		GO:0048732	GO:BP	gland development	0.0433884	540
GO:0009889	GO:BP	regulation of biosynthetic process	7.29691e-07	3829		GO:0015824	GO:BP	proline transport	0.0459135	13
GO:0010556	GO:BP	regulation of macromolecule biosynthetic process	7.3047e-07	3601		GO:0032868	GO:BP	response to insulin	0.0482068	305
GO:0043039	GO:BP	tRNA aminoacylation	8.90753e-07	45		GO:0090575	GO:CC	RNA polymerase II transcription regulator complex	3.35658e-05	226
GO:0043038	GO:BP	amino acid activation	1.12442e-06	46		GO:0005667	GO:CC	transcription regulator complex	3.39895e-05	493
GO:0051254	GO:BP	positive regulation of RNA metabolic process	1.29218e-06	1737		GO:0017101	GO:CC	aminoacyl-tRNA synthetase multienzyme complex	0.00443711	12
GO:1901698	GO:BP	response to nitrogen compound	1.30352e-06	1229		GO:0004812	GO:MF	aminoacyl-tRNA ligase activity	2.72294e-07	43
GO:0009058	GO:BP	biosynthetic process	1.48046e-06	5818		GO:0016875	GO:MF	ligase activity, forming carbon-oxygen bonds	2.72294e-07	43
GO:1901699	GO:BP	cellular response to nitrogen compound	1.49442e-06	735		GO:0008134	GO:MF	transcription factor binding	0.00139022	588
GO:0031326	GO:BP	regulation of cellular biosynthetic process	1.66105e-06	3714		GO:0015179	GO:MF	L-amino acid transmembrane transporter activity	0.00173562	62
GO:0048513	GO:BP	animal organ development	2.31267e-06	3173		GO:0140297	GO:MF	DNA-binding transcription factor binding	0.00199515	485
GO:0030154	GO:BP	cell differentiation	3.05542e-06	4047		GO:0061629	GO:MF	RNA polymerase II-specific DNA-binding transcription factor binding	0.00312083	353
GO:0019219	GO:BP	regulation of nucleobase-containing compound metabolic process	3.80814e-06	3715		GO:0015171	GO:MF	amino acid transmembrane transporter activity	0.0154283	83
GO:0051252	GO:BP	regulation of RNA metabolic process	4.15305e-06	3436		GO:0016874	GO:MF	ligase activity	0.032654	176
GO:0048869	GO:BP	cellular developmental process	4.16801e-06	4070		GO:0140101	GO:MF	catalytic activity, acting on a tRNA	0.0428844	151
GO:0000122	GO:BP	negative regulation of transcription by RNA polymerase II	4.84132e-06	891
GO:0006950	GO:BP	response to stress	5.07382e-06	3678
GO:1901576	GO:BP	organic substance biosynthetic process	5.08608e-06	5734
GO:0051246	GO:BP	regulation of protein metabolic process	7.22171e-06	2328
GO:0010558	GO:BP	negative regulation of macromolecule biosynthetic process	7.24834e-06	1436
GO:0010468	GO:BP	regulation of gene expression	9.54026e-06	4793
GO:0048523	GO:BP	negative regulation of cellular process	1.02513e-05	4496
GO:0033554	GO:BP	cellular response to stress	1.22182e-05	1847
GO:0031328	GO:BP	positive regulation of cellular biosynthetic process	1.24827e-05	1898
GO:0065007	GO:BP	biological regulation	1.43094e-05	12648
GO:0009891	GO:BP	positive regulation of biosynthetic process	1.47275e-05	1957
GO:0010557	GO:BP	positive regulation of macromolecule biosynthetic process	1.75624e-05	1816
GO:0006357	GO:BP	regulation of transcription by RNA polymerase II	1.8217e-05	2225
GO:0009890	GO:BP	negative regulation of biosynthetic process	1.89222e-05	1527
GO:0051253	GO:BP	negative regulation of RNA metabolic process	2.04608e-05	1342
GO:0031327	GO:BP	negative regulation of cellular biosynthetic process	2.04698e-05	1483
GO:1903508	GO:BP	positive regulation of nucleic acid-templated transcription	3.29958e-05	1602
GO:0045893	GO:BP	positive regulation of DNA-templated transcription	3.29958e-05	1602
GO:0050789	GO:BP	regulation of biological process	3.32575e-05	12269
GO:0045892	GO:BP	negative regulation of DNA-templated transcription	3.34319e-05	1225
GO:1903507	GO:BP	negative regulation of nucleic acid-templated transcription	3.50428e-05	1227
GO:1902680	GO:BP	positive regulation of RNA biosynthetic process	3.80147e-05	1609
GO:1902679	GO:BP	negative regulation of RNA biosynthetic process	3.93973e-05	1232
GO:0051172	GO:BP	negative regulation of nitrogen compound metabolic process	4.15583e-05	2221
GO:0006355	GO:BP	regulation of DNA-templated transcription	4.19877e-05	3146
GO:1903506	GO:BP	regulation of nucleic acid-templated transcription	4.31922e-05	3148
GO:1901701	GO:BP	cellular response to oxygen-containing compound	4.66054e-05	1332
GO:2001141	GO:BP	regulation of RNA biosynthetic process	5.18647e-05	3161
GO:0009888	GO:BP	tissue development	5.76078e-05	1981
GO:2000026	GO:BP	regulation of multicellular organismal development	6.17883e-05	1392
GO:0051239	GO:BP	regulation of multicellular organismal process	6.58615e-05	2898
GO:0006366	GO:BP	transcription by RNA polymerase II	8.22289e-05	2315
GO:0045934	GO:BP	negative regulation of nucleobase-containing compound metabolic process	9.07228e-05	1458
GO:0044271	GO:BP	cellular nitrogen compound biosynthetic process	9.39425e-05	4804
GO:0044249	GO:BP	cellular biosynthetic process	0.000107578	5377
GO:0045595	GO:BP	regulation of cell differentiation	0.000121984	1521
GO:0035556	GO:BP	intracellular signal transduction	0.000166077	2413
GO:0048731	GO:BP	system development	0.000173836	3890
GO:0042127	GO:BP	regulation of cell population proliferation	0.000178325	1639
GO:0031324	GO:BP	negative regulation of cellular metabolic process	0.0001923	2051
GO:0035914	GO:BP	skeletal muscle cell differentiation	0.000207581	77
GO:0006351	GO:BP	DNA-templated transcription	0.000262282	3281
GO:0008283	GO:BP	cell population proliferation	0.000264603	1966
GO:0097659	GO:BP	nucleic acid-templated transcription	0.000265715	3282
GO:0048519	GO:BP	negative regulation of biological process	0.000347242	5362
GO:0032774	GO:BP	RNA biosynthetic process	0.000391013	3312
GO:0032870	GO:BP	cellular response to hormone stimulus	0.00100765	617
GO:0050794	GO:BP	regulation of cellular process	0.00107822	11302
GO:1901653	GO:BP	cellular response to peptide	0.00125525	393
GO:0018130	GO:BP	heterocycle biosynthetic process	0.00203257	3743
GO:1901652	GO:BP	response to peptide	0.00222781	562
GO:0019438	GO:BP	aromatic compound biosynthetic process	0.00230003	3754
GO:1902475	GO:BP	L-alpha-amino acid transmembrane transport	0.00282421	79
GO:0034654	GO:BP	nucleobase-containing compound biosynthetic process	0.00345519	3671
GO:0003333	GO:BP	amino acid transmembrane transport	0.00355957	104
GO:1901362	GO:BP	organic cyclic compound biosynthetic process	0.00493797	3884
GO:0010605	GO:BP	negative regulation of macromolecule metabolic process	0.00494665	2882
GO:1904761	GO:BP	negative regulation of myofibroblast differentiation	0.00518985	3
GO:0009057	GO:BP	macromolecule catabolic process	0.00521197	1324
GO:0042221	GO:BP	response to chemical	0.00544507	4693
GO:0009892	GO:BP	negative regulation of metabolic process	0.00747878	3090
GO:0015807	GO:BP	L-amino acid transport	0.0084899	90
GO:0070167	GO:BP	regulation of biomineral tissue development	0.0084899	90
GO:0007399	GO:BP	nervous system development	0.00941626	2423
GO:0048583	GO:BP	regulation of response to stimulus	0.00969023	3646
GO:0006520	GO:BP	amino acid metabolic process	0.00994011	267
GO:0051179	GO:BP	localization	0.0115422	5088
GO:0089718	GO:BP	amino acid import across plasma membrane	0.0121636	51
GO:0014816	GO:BP	skeletal muscle satellite cell differentiation	0.0139339	10
GO:0051094	GO:BP	positive regulation of developmental process	0.0163839	1288
GO:0070647	GO:BP	protein modification by small protein conjugation or removal	0.0169024	949
GO:0022008	GO:BP	neurogenesis	0.0178875	1759
GO:0014855	GO:BP	striated muscle cell proliferation	0.0199051	76
GO:0009725	GO:BP	response to hormone	0.0199436	957
GO:1904760	GO:BP	regulation of myofibroblast differentiation	0.0205468	4
GO:0009267	GO:BP	cellular response to starvation	0.0211851	185
GO:0071375	GO:BP	cellular response to peptide hormone stimulus	0.0255359	325
GO:0051093	GO:BP	negative regulation of developmental process	0.0256672	922
GO:0050896	GO:BP	response to stimulus	0.0283382	9466
GO:0031214	GO:BP	biomineral tissue development	0.0286773	160
GO:0006915	GO:BP	apoptotic process	0.0291894	1739
GO:0051716	GO:BP	cellular response to stimulus	0.0296145	7996
GO:0012501	GO:BP	programmed cell death	0.0297772	1794
GO:0048468	GO:BP	cell development	0.0301898	2804
GO:0045944	GO:BP	positive regulation of transcription by RNA polymerase II	0.0314803	1225
GO:0065009	GO:BP	regulation of molecular function	0.0316654	2350
GO:0010646	GO:BP	regulation of cell communication	0.0343814	3168
GO:0032869	GO:BP	cellular response to insulin stimulus	0.0347649	227
GO:0023051	GO:BP	regulation of signaling	0.0351219	3170
GO:0042594	GO:BP	response to starvation	0.0381403	229
GO:1903322	GO:BP	positive regulation of protein modification by small protein conjugation or removal	0.041946	137
GO:0048732	GO:BP	gland development	0.0433884	540
GO:0048584	GO:BP	positive regulation of response to stimulus	0.043914	2096
GO:0015824	GO:BP	proline transport	0.0459135	13
GO:0032868	GO:BP	response to insulin	0.0482068	305
GO:0005737	GO:CC	cytoplasm	1.33523e-13	10324
GO:0005654	GO:CC	nucleoplasm	2.21791e-05	2931
GO:0090575	GO:CC	RNA polymerase II transcription regulator complex	3.35658e-05	226
GO:0005667	GO:CC	transcription regulator complex	3.39895e-05	493
GO:0031984	GO:CC	organelle subcompartment	0.000193446	1103
GO:0017101	GO:CC	aminoacyl-tRNA synthetase multienzyme complex	0.00443711	12
GO:0012505	GO:CC	endomembrane system	0.0104922	3572
GO:0031090	GO:CC	organelle membrane	0.0122147	2642
GO:0005622	GO:CC	intracellular anatomical structure	0.0130858	16761
GO:0005829	GO:CC	cytosol	0.0245759	3541
GO:0005794	GO:CC	Golgi apparatus	0.0311911	1284
GO:0004812	GO:MF	aminoacyl-tRNA ligase activity	2.72294e-07	43
GO:0016875	GO:MF	ligase activity, forming carbon-oxygen bonds	2.72294e-07	43
GO:0005515	GO:MF	protein binding	5.33341e-05	8447
GO:0140096	GO:MF	catalytic activity, acting on a protein	0.000352997	2315
GO:0008134	GO:MF	transcription factor binding	0.00139022	588
GO:0015179	GO:MF	L-amino acid transmembrane transporter activity	0.00173562	62
GO:0140297	GO:MF	DNA-binding transcription factor binding	0.00199515	485
GO:0061629	GO:MF	RNA polymerase II-specific DNA-binding transcription factor binding	0.00312083	353
GO:0140110	GO:MF	transcription regulator activity	0.0122947	1593
GO:0015171	GO:MF	amino acid transmembrane transporter activity	0.0154283	83
GO:0016740	GO:MF	transferase activity	0.0270169	2269
GO:0016874	GO:MF	ligase activity	0.032654	176
GO:0140101	GO:MF	catalytic activity, acting on a tRNA	0.0428844	151
GO:0003824	GO:MF	catalytic activity	0.0431191	5790

## Sheet: 5. rat IDPN-4wk DOWN
term_id	source	term_name	p_value	term_size		term_id	source	term_name	p_value	term_size
GO:0048731	GO:BP	system development	6.02439e-66	3890		GO:0000902	GO:BP	cell morphogenesis	2.86388e-37	960
GO:0007275	GO:BP	multicellular organism development	1.17735e-63	4587		GO:0032989	GO:BP	cellular component morphogenesis	2.06473e-34	774
GO:0032502	GO:BP	developmental process	1.26656e-63	6150		GO:0048667	GO:BP	cell morphogenesis involved in neuron differentiation	4.86428e-33	584
GO:0120036	GO:BP	plasma membrane bounded cell projection organization	1.8357e-62	1503		GO:0120039	GO:BP	plasma membrane bounded cell projection morphogenesis	1.52255e-32	645
GO:0030030	GO:BP	cell projection organization	2.01683e-62	1530		GO:0032990	GO:BP	cell part morphogenesis	1.52578e-32	669
GO:0048856	GO:BP	anatomical structure development	2.09519e-62	5664		GO:0048858	GO:BP	cell projection morphogenesis	3.09918e-32	649
GO:0007399	GO:BP	nervous system development	3.71982e-62	2423		GO:0048812	GO:BP	neuron projection morphogenesis	7.40025e-32	630
GO:0022008	GO:BP	neurogenesis	7.08857e-53	1759		GO:0007610	GO:BP	behavior	2.03929e-30	698
GO:0051179	GO:BP	localization	2.67428e-52	5088		GO:0000904	GO:BP	cell morphogenesis involved in differentiation	5.53276e-30	663
GO:0048699	GO:BP	generation of neurons	2.85567e-48	1513		GO:0034330	GO:BP	cell junction organization	5.85699e-27	741
GO:0030182	GO:BP	neuron differentiation	2.40689e-47	1437		GO:0061564	GO:BP	axon development	6.59249e-25	490
GO:0048666	GO:BP	neuron development	5.56839e-47	1167		GO:0050808	GO:BP	synapse organization	3.0428e-23	472
GO:0031175	GO:BP	neuron projection development	8.22187e-45	1011		GO:0034220	GO:BP	monoatomic ion transmembrane transport	4.11124e-23	972
GO:0048513	GO:BP	animal organ development	3.52212e-43	3173		GO:0006935	GO:BP	chemotaxis	9.92943e-23	560
GO:0051234	GO:BP	establishment of localization	5.89587e-43	4468		GO:0007409	GO:BP	axonogenesis	1.3381e-22	441
GO:0032501	GO:BP	multicellular organismal process	1.22901e-42	7704		GO:0042330	GO:BP	taxis	1.36092e-22	562
GO:0006810	GO:BP	transport	3.89419e-42	4313		GO:0031344	GO:BP	regulation of cell projection organization	2.42381e-22	668
GO:0009653	GO:BP	anatomical structure morphogenesis	8.26322e-41	2597		GO:0007423	GO:BP	sensory organ development	4.06041e-22	637
GO:0000902	GO:BP	cell morphogenesis	2.86388e-37	960		GO:0040012	GO:BP	regulation of locomotion	8.97932e-22	990
GO:0065008	GO:BP	regulation of biological quality	4.1923e-37	2806		GO:0098655	GO:BP	monoatomic cation transmembrane transport	1.17614e-21	805
GO:0048869	GO:BP	cellular developmental process	2.14699e-36	4070		GO:0120035	GO:BP	regulation of plasma membrane bounded cell projection organization	1.32342e-21	654
GO:0030154	GO:BP	cell differentiation	5.21156e-36	4047		GO:0030334	GO:BP	regulation of cell migration	2.57859e-20	887
GO:0048468	GO:BP	cell development	1.90261e-34	2804		GO:0010975	GO:BP	regulation of neuron projection development	6.56405e-20	477
GO:0032989	GO:BP	cellular component morphogenesis	2.06473e-34	774		GO:0099537	GO:BP	trans-synaptic signaling	8.58007e-20	703
GO:0048667	GO:BP	cell morphogenesis involved in neuron differentiation	4.86428e-33	584		GO:0098660	GO:BP	inorganic ion transmembrane transport	1.29561e-19	873
GO:0120039	GO:BP	plasma membrane bounded cell projection morphogenesis	1.52255e-32	645		GO:0120031	GO:BP	plasma membrane bounded cell projection assembly	1.44931e-19	532
GO:0032990	GO:BP	cell part morphogenesis	1.52578e-32	669		GO:0099536	GO:BP	synaptic signaling	1.99886e-19	737
GO:0048858	GO:BP	cell projection morphogenesis	3.09918e-32	649		GO:0098742	GO:BP	cell-cell adhesion via plasma-membrane adhesion molecules	2.01257e-19	208
GO:0048812	GO:BP	neuron projection morphogenesis	7.40025e-32	630		GO:0098916	GO:BP	anterograde trans-synaptic signaling	3.48206e-19	696
GO:0007610	GO:BP	behavior	2.03929e-30	698		GO:0007268	GO:BP	chemical synaptic transmission	3.48206e-19	696
GO:0000904	GO:BP	cell morphogenesis involved in differentiation	5.53276e-30	663		GO:0007626	GO:BP	locomotory behavior	3.58748e-19	230
GO:0040011	GO:BP	locomotion	2.07825e-29	1273		GO:2000145	GO:BP	regulation of cell motility	3.6541e-19	940
GO:0048870	GO:BP	cell motility	2.12445e-29	1620		GO:0030031	GO:BP	cell projection assembly	7.33266e-19	543
GO:0007155	GO:BP	cell adhesion	3.48794e-29	1268		GO:0007420	GO:BP	brain development	1.24546e-18	827
GO:0051049	GO:BP	regulation of transport	3.93594e-28	1702		GO:0098662	GO:BP	inorganic cation transmembrane transport	1.62056e-18	773
GO:0051641	GO:BP	cellular localization	3.80726e-27	3223		GO:0022603	GO:BP	regulation of anatomical structure morphogenesis	2.059e-18	841
GO:0032879	GO:BP	regulation of localization	5.54637e-27	2039		GO:0097485	GO:BP	neuron projection guidance	2.49276e-18	231
GO:0034330	GO:BP	cell junction organization	5.85699e-27	741		GO:0030001	GO:BP	metal ion transport	2.83527e-18	863
GO:0006811	GO:BP	monoatomic ion transport	9.27573e-26	1224		GO:0060322	GO:BP	head development	6.9542e-18	881
GO:0016477	GO:BP	cell migration	2.1264e-25	1431		GO:0007411	GO:BP	axon guidance	1.03387e-17	230
GO:0007417	GO:BP	central nervous system development	3.16368e-25	1100		GO:0140352	GO:BP	export from cell	1.1667e-17	857
GO:0061564	GO:BP	axon development	6.59249e-25	490		GO:0007156	GO:BP	homophilic cell adhesion via plasma membrane adhesion molecules	2.20184e-17	120
GO:0007267	GO:BP	cell-cell signaling	7.1363e-25	1464		GO:0007605	GO:BP	sensory perception of sound	5.66784e-17	158
GO:0033036	GO:BP	macromolecule localization	8.56581e-24	2733		GO:0034329	GO:BP	cell junction assembly	5.75045e-17	429
GO:0051128	GO:BP	regulation of cellular component organization	2.47939e-23	2337		GO:0051960	GO:BP	regulation of nervous system development	2.01602e-16	505
GO:0050808	GO:BP	synapse organization	3.0428e-23	472		GO:0050803	GO:BP	regulation of synapse structure or activity	6.93131e-16	263
GO:0034220	GO:BP	monoatomic ion transmembrane transport	4.11124e-23	972		GO:0050807	GO:BP	regulation of synapse organization	1.12539e-15	258
GO:0006812	GO:BP	monoatomic cation transport	9.04555e-23	1017		GO:0098609	GO:BP	cell-cell adhesion	1.42233e-15	787
GO:0006935	GO:BP	chemotaxis	9.92943e-23	560		GO:0030029	GO:BP	actin filament-based process	5.12015e-15	780
GO:0007409	GO:BP	axonogenesis	1.3381e-22	441		GO:0050954	GO:BP	sensory perception of mechanical stimulus	6.22884e-15	188
GO:0042330	GO:BP	taxis	1.36092e-22	562		GO:0050804	GO:BP	modulation of chemical synaptic transmission	6.46318e-15	513
GO:0031344	GO:BP	regulation of cell projection organization	2.42381e-22	668		GO:0099177	GO:BP	regulation of trans-synaptic signaling	7.37344e-15	514
GO:0007423	GO:BP	sensory organ development	4.06041e-22	637		GO:0048839	GO:BP	inner ear development	2.49248e-14	229
GO:0040012	GO:BP	regulation of locomotion	8.97932e-22	990		GO:0007018	GO:BP	microtubule-based movement	4.59672e-14	406
GO:0098655	GO:BP	monoatomic cation transmembrane transport	1.17614e-21	805		GO:0043269	GO:BP	regulation of monoatomic ion transport	1.05658e-13	544
GO:0120035	GO:BP	regulation of plasma membrane bounded cell projection organization	1.32342e-21	654		GO:0042552	GO:BP	myelination	1.35278e-13	147
GO:0070727	GO:BP	cellular macromolecule localization	2.32509e-20	2312		GO:0043583	GO:BP	ear development	1.45885e-13	260
GO:0030334	GO:BP	regulation of cell migration	2.57859e-20	887		GO:0008366	GO:BP	axon ensheathment	2.34936e-13	149
GO:0008104	GO:BP	protein localization	2.72948e-20	2303		GO:0007272	GO:BP	ensheathment of neurons	2.34936e-13	149
GO:0010975	GO:BP	regulation of neuron projection development	6.56405e-20	477		GO:0042391	GO:BP	regulation of membrane potential	2.37075e-13	426
GO:0099537	GO:BP	trans-synaptic signaling	8.58007e-20	703		GO:0050920	GO:BP	regulation of chemotaxis	3.19486e-13	212
GO:0016043	GO:BP	cellular component organization	9.40999e-20	7308		GO:0030335	GO:BP	positive regulation of cell migration	3.26633e-13	526
GO:0098660	GO:BP	inorganic ion transmembrane transport	1.29561e-19	873		GO:0040017	GO:BP	positive regulation of locomotion	3.42169e-13	563
GO:0120031	GO:BP	plasma membrane bounded cell projection assembly	1.44931e-19	532		GO:0044782	GO:BP	cilium organization	4.34509e-13	379
GO:0099536	GO:BP	synaptic signaling	1.99886e-19	737		GO:0032940	GO:BP	secretion by cell	9.83806e-13	804
GO:0098742	GO:BP	cell-cell adhesion via plasma-membrane adhesion molecules	2.01257e-19	208		GO:0046903	GO:BP	secretion	1.04999e-12	957
GO:0098916	GO:BP	anterograde trans-synaptic signaling	3.48206e-19	696		GO:2000147	GO:BP	positive regulation of cell motility	1.19014e-12	546
GO:0007268	GO:BP	chemical synaptic transmission	3.48206e-19	696		GO:0060271	GO:BP	cilium assembly	2.24023e-12	348
GO:0007626	GO:BP	locomotory behavior	3.58748e-19	230		GO:0034762	GO:BP	regulation of transmembrane transport	3.09072e-12	545
GO:2000145	GO:BP	regulation of cell motility	3.6541e-19	940		GO:0051050	GO:BP	positive regulation of transport	3.10445e-12	908
GO:0030031	GO:BP	cell projection assembly	7.33266e-19	543		GO:0016358	GO:BP	dendrite development	3.14186e-12	269
GO:0055085	GO:BP	transmembrane transport	8.2138e-19	1531		GO:0099173	GO:BP	postsynapse organization	6.73181e-12	212
GO:0007420	GO:BP	brain development	1.24546e-18	827		GO:0042063	GO:BP	gliogenesis	9.82674e-12	358
GO:0098662	GO:BP	inorganic cation transmembrane transport	1.62056e-18	773		GO:0007416	GO:BP	synapse assembly	2.48554e-11	189
GO:0022603	GO:BP	regulation of anatomical structure morphogenesis	2.059e-18	841		GO:0031346	GO:BP	positive regulation of cell projection organization	2.65997e-11	365
GO:0097485	GO:BP	neuron projection guidance	2.49276e-18	231		GO:0035082	GO:BP	axoneme assembly	2.82432e-11	91
GO:0030001	GO:BP	metal ion transport	2.83527e-18	863		GO:0071805	GO:BP	potassium ion transmembrane transport	2.87879e-11	197
GO:0060322	GO:BP	head development	6.9542e-18	881		GO:0048589	GO:BP	developmental growth	3.60958e-11	723
GO:0050793	GO:BP	regulation of developmental process	7.90641e-18	2392		GO:0001654	GO:BP	eye development	4.14829e-11	412
GO:0010646	GO:BP	regulation of cell communication	8.28638e-18	3168		GO:0006897	GO:BP	endocytosis	4.16787e-11	675
GO:0007411	GO:BP	axon guidance	1.03387e-17	230		GO:0034765	GO:BP	regulation of monoatomic ion transmembrane transport	4.20503e-11	421
GO:0140352	GO:BP	export from cell	1.1667e-17	857		GO:0048880	GO:BP	sensory system development	4.20503e-11	421
GO:0007010	GO:BP	cytoskeleton organization	1.62424e-17	1398		GO:0090596	GO:BP	sensory organ morphogenesis	4.39838e-11	301
GO:0007156	GO:BP	homophilic cell adhesion via plasma membrane adhesion molecules	2.20184e-17	120		GO:0050890	GO:BP	cognition	5.12307e-11	327
GO:0023051	GO:BP	regulation of signaling	3.32526e-17	3170		GO:0001667	GO:BP	ameboidal-type cell migration	5.44411e-11	432
GO:0007605	GO:BP	sensory perception of sound	5.66784e-17	158		GO:0007017	GO:BP	microtubule-based process	5.45286e-11	901
GO:0034329	GO:BP	cell junction assembly	5.75045e-17	429		GO:0010959	GO:BP	regulation of metal ion transport	5.72951e-11	388
GO:0071840	GO:BP	cellular component organization or biogenesis	1.02852e-16	7536		GO:0150063	GO:BP	visual system development	6.92028e-11	416
GO:0051960	GO:BP	regulation of nervous system development	2.01602e-16	505		GO:0031589	GO:BP	cell-substrate adhesion	7.9142e-11	347
GO:0051239	GO:BP	regulation of multicellular organismal process	3.42274e-16	2898		GO:0098771	GO:BP	inorganic ion homeostasis	1.31462e-10	513
GO:0050803	GO:BP	regulation of synapse structure or activity	6.93131e-16	263		GO:0007611	GO:BP	learning or memory	1.41249e-10	292
GO:0048518	GO:BP	positive regulation of biological process	9.67451e-16	5993		GO:0099111	GO:BP	microtubule-based transport	1.71363e-10	191
GO:0050807	GO:BP	regulation of synapse organization	1.12539e-15	258		GO:0051046	GO:BP	regulation of secretion	2.64581e-10	645
GO:0098609	GO:BP	cell-cell adhesion	1.42233e-15	787		GO:0030036	GO:BP	actin cytoskeleton organization	2.72014e-10	705
GO:0009605	GO:BP	response to external stimulus	3.05588e-15	2746		GO:0050801	GO:BP	monoatomic ion homeostasis	3.69931e-10	580
GO:0009888	GO:BP	tissue development	3.1385e-15	1981		GO:0003341	GO:BP	cilium movement	5.0074e-10	204
GO:0048522	GO:BP	positive regulation of cellular process	3.39507e-15	5299		GO:1901888	GO:BP	regulation of cell junction assembly	5.59805e-10	220
GO:2000026	GO:BP	regulation of multicellular organismal development	3.444e-15	1392		GO:0099504	GO:BP	synaptic vesicle cycle	1.26559e-09	209
GO:0030029	GO:BP	actin filament-based process	5.12015e-15	780		GO:0010001	GO:BP	glial cell differentiation	1.32997e-09	257
GO:0050954	GO:BP	sensory perception of mechanical stimulus	6.22884e-15	188		GO:0023061	GO:BP	signal release	1.47289e-09	507
GO:0050804	GO:BP	modulation of chemical synaptic transmission	6.46318e-15	513		GO:1990138	GO:BP	neuron projection extension	1.49428e-09	187
GO:0099177	GO:BP	regulation of trans-synaptic signaling	7.37344e-15	514		GO:0030534	GO:BP	adult behavior	1.55023e-09	165
GO:0065007	GO:BP	biological regulation	8.37559e-15	12648		GO:0006813	GO:BP	potassium ion transport	1.57332e-09	218
GO:0048523	GO:BP	negative regulation of cellular process	1.03239e-14	4496		GO:0055080	GO:BP	monoatomic cation homeostasis	2.03925e-09	568
GO:0071702	GO:BP	organic substance transport	1.24012e-14	2532		GO:0099003	GO:BP	vesicle-mediated transport in synapse	2.67707e-09	237
GO:0070887	GO:BP	cellular response to chemical stimulus	1.30616e-14	2653		GO:0044087	GO:BP	regulation of cellular component biogenesis	3.32157e-09	933
GO:0006996	GO:BP	organelle organization	2.03824e-14	3312		GO:0051962	GO:BP	positive regulation of nervous system development	3.53066e-09	314
GO:0048839	GO:BP	inner ear development	2.49248e-14	229		GO:0042490	GO:BP	mechanoreceptor differentiation	5.04514e-09	89
GO:0009719	GO:BP	response to endogenous stimulus	2.89675e-14	1777		GO:0050767	GO:BP	regulation of neurogenesis	5.59214e-09	416
GO:0007018	GO:BP	microtubule-based movement	4.59672e-14	406		GO:0048588	GO:BP	developmental cell growth	6.85026e-09	251
GO:0051130	GO:BP	positive regulation of cellular component organization	7.01682e-14	1122		GO:0060560	GO:BP	developmental growth involved in morphogenesis	7.65777e-09	260
GO:0016192	GO:BP	vesicle-mediated transport	9.71925e-14	1471		GO:0090660	GO:BP	cerebrospinal fluid circulation	7.83308e-09	18
GO:0043269	GO:BP	regulation of monoatomic ion transport	1.05658e-13	544		GO:1903530	GO:BP	regulation of secretion by cell	8.51069e-09	573
GO:0042552	GO:BP	myelination	1.35278e-13	147		GO:0009725	GO:BP	response to hormone	8.63922e-09	957
GO:0043583	GO:BP	ear development	1.45885e-13	260		GO:0006873	GO:BP	intracellular monoatomic ion homeostasis	1.02932e-08	497
GO:0008366	GO:BP	axon ensheathment	2.34936e-13	149		GO:0040007	GO:BP	growth	1.03833e-08	938
GO:0007272	GO:BP	ensheathment of neurons	2.34936e-13	149		GO:0050770	GO:BP	regulation of axonogenesis	2.09371e-08	163
GO:0042391	GO:BP	regulation of membrane potential	2.37075e-13	426		GO:0019725	GO:BP	cellular homeostasis	2.91915e-08	792
GO:0050920	GO:BP	regulation of chemotaxis	3.19486e-13	212		GO:0001578	GO:BP	microtubule bundle formation	3.30257e-08	122
GO:0030335	GO:BP	positive regulation of cell migration	3.26633e-13	526		GO:0051963	GO:BP	regulation of synapse assembly	3.30257e-08	122
GO:0040017	GO:BP	positive regulation of locomotion	3.42169e-13	563		GO:0051093	GO:BP	negative regulation of developmental process	3.31516e-08	922
GO:0044782	GO:BP	cilium organization	4.34509e-13	379		GO:0048675	GO:BP	axon extension	3.33658e-08	129
GO:0010647	GO:BP	positive regulation of cell communication	9.39782e-13	1662		GO:0030198	GO:BP	extracellular matrix organization	3.43345e-08	296
GO:0032940	GO:BP	secretion by cell	9.83806e-13	804		GO:0043062	GO:BP	extracellular structure organization	3.92878e-08	297
GO:0009887	GO:BP	animal organ morphogenesis	1.03733e-12	1061		GO:0045229	GO:BP	external encapsulating structure organization	3.92878e-08	297
GO:0046903	GO:BP	secretion	1.04999e-12	957		GO:0060341	GO:BP	regulation of cellular localization	5.86314e-08	952
GO:0023056	GO:BP	positive regulation of signaling	1.06508e-12	1664		GO:0042491	GO:BP	inner ear auditory receptor cell differentiation	6.51645e-08	56
GO:2000147	GO:BP	positive regulation of cell motility	1.19014e-12	546		GO:0043010	GO:BP	camera-type eye development	7.67375e-08	365
GO:0051649	GO:BP	establishment of localization in cell	1.22775e-12	2059		GO:0032880	GO:BP	regulation of protein localization	7.90641e-08	848
GO:0035295	GO:BP	tube development	1.57995e-12	1098		GO:0055082	GO:BP	intracellular chemical homeostasis	9.25996e-08	702
GO:0060271	GO:BP	cilium assembly	2.24023e-12	348		GO:0030003	GO:BP	intracellular monoatomic cation homeostasis	9.32861e-08	490
GO:0034762	GO:BP	regulation of transmembrane transport	3.09072e-12	545		GO:0030155	GO:BP	regulation of cell adhesion	9.35146e-08	723
GO:0051050	GO:BP	positive regulation of transport	3.10445e-12	908		GO:0140115	GO:BP	export across plasma membrane	9.66857e-08	57
GO:0016358	GO:BP	dendrite development	3.14186e-12	269		GO:0050922	GO:BP	negative regulation of chemotaxis	9.66857e-08	57
GO:0048519	GO:BP	negative regulation of biological process	5.02452e-12	5362		GO:1904062	GO:BP	regulation of monoatomic cation transmembrane transport	1.00568e-07	313
GO:0050789	GO:BP	regulation of biological process	5.04151e-12	12269		GO:0010038	GO:BP	response to metal ion	1.05778e-07	405
GO:0099173	GO:BP	postsynapse organization	6.73181e-12	212		GO:0032101	GO:BP	regulation of response to external stimulus	1.07434e-07	961
GO:0010243	GO:BP	response to organonitrogen compound	9.1006e-12	1164		GO:0035315	GO:BP	hair cell differentiation	1.13792e-07	63
GO:0042063	GO:BP	gliogenesis	9.82674e-12	358		GO:0060113	GO:BP	inner ear receptor cell differentiation	1.21533e-07	81
GO:0048583	GO:BP	regulation of response to stimulus	1.12548e-11	3646		GO:0042886	GO:BP	amide transport	1.24828e-07	360
GO:0009628	GO:BP	response to abiotic stimulus	1.47915e-11	1225		GO:0044057	GO:BP	regulation of system process	1.72487e-07	566
GO:0007166	GO:BP	cell surface receptor signaling pathway	1.5468e-11	2539		GO:0008344	GO:BP	adult locomotory behavior	1.74236e-07	95
GO:1901698	GO:BP	response to nitrogen compound	1.95846e-11	1229		GO:0030048	GO:BP	actin filament-based movement	2.04032e-07	109
GO:0007416	GO:BP	synapse assembly	2.48554e-11	189		GO:0060326	GO:BP	cell chemotaxis	2.60491e-07	285
GO:0031346	GO:BP	positive regulation of cell projection organization	2.65997e-11	365		GO:0007613	GO:BP	memory	2.89397e-07	139
GO:0035082	GO:BP	axoneme assembly	2.82432e-11	91		GO:0097435	GO:BP	supramolecular fiber organization	2.90536e-07	759
GO:0071805	GO:BP	potassium ion transmembrane transport	2.87879e-11	197		GO:0001944	GO:BP	vasculature development	3.22449e-07	697
GO:0071495	GO:BP	cellular response to endogenous stimulus	3.30046e-11	1470		GO:0098657	GO:BP	import into cell	3.28908e-07	210
GO:0048589	GO:BP	developmental growth	3.60958e-11	723		GO:0060284	GO:BP	regulation of cell development	3.33785e-07	836
GO:0001654	GO:BP	eye development	4.14829e-11	412		GO:0040013	GO:BP	negative regulation of locomotion	4.44006e-07	316
GO:0006897	GO:BP	endocytosis	4.16787e-11	675		GO:0032409	GO:BP	regulation of transporter activity	4.56995e-07	263
GO:0034765	GO:BP	regulation of monoatomic ion transmembrane transport	4.20503e-11	421		GO:0060627	GO:BP	regulation of vesicle-mediated transport	4.66708e-07	537
GO:0048880	GO:BP	sensory system development	4.20503e-11	421		GO:0051402	GO:BP	neuron apoptotic process	4.87416e-07	281
GO:0090596	GO:BP	sensory organ morphogenesis	4.39838e-11	301		GO:0043270	GO:BP	positive regulation of monoatomic ion transport	5.79475e-07	222
GO:0050890	GO:BP	cognition	5.12307e-11	327		GO:0048514	GO:BP	blood vessel morphogenesis	5.88046e-07	570
GO:0001667	GO:BP	ameboidal-type cell migration	5.44411e-11	432		GO:0010035	GO:BP	response to inorganic substance	6.56499e-07	633
GO:0007017	GO:BP	microtubule-based process	5.45286e-11	901		GO:0003351	GO:BP	epithelial cilium movement involved in extracellular fluid movement	7.88663e-07	41
GO:0051094	GO:BP	positive regulation of developmental process	5.47783e-11	1288		GO:0030900	GO:BP	forebrain development	8.50769e-07	464
GO:0010959	GO:BP	regulation of metal ion transport	5.72951e-11	388		GO:0001525	GO:BP	angiogenesis	9.47317e-07	475
GO:0072359	GO:BP	circulatory system development	6.52801e-11	1094		GO:0072657	GO:BP	protein localization to membrane	9.55374e-07	586
GO:0150063	GO:BP	visual system development	6.92028e-11	416		GO:0048813	GO:BP	dendrite morphogenesis	1.01791e-06	153
GO:0031589	GO:BP	cell-substrate adhesion	7.9142e-11	347		GO:0010631	GO:BP	epithelial cell migration	1.05108e-06	296
GO:0048878	GO:BP	chemical homeostasis	8.98647e-11	1002		GO:0048846	GO:BP	axon extension involved in axon guidance	1.2297e-06	37
GO:0010033	GO:BP	response to organic substance	1.17137e-10	2992		GO:1902284	GO:BP	neuron projection extension involved in neuron projection guidance	1.2297e-06	37
GO:0098771	GO:BP	inorganic ion homeostasis	1.31462e-10	513		GO:0098739	GO:BP	import across plasma membrane	1.27556e-06	162
GO:0007611	GO:BP	learning or memory	1.41249e-10	292		GO:0050806	GO:BP	positive regulation of synaptic transmission	1.30466e-06	170
GO:0050794	GO:BP	regulation of cellular process	1.44948e-10	11302		GO:0007612	GO:BP	learning	1.30466e-06	170
GO:0099111	GO:BP	microtubule-based transport	1.71363e-10	191		GO:0090132	GO:BP	epithelium migration	1.34198e-06	298
GO:0051046	GO:BP	regulation of secretion	2.64581e-10	645		GO:0001568	GO:BP	blood vessel development	1.44545e-06	664
GO:0030036	GO:BP	actin cytoskeleton organization	2.72014e-10	705		GO:0070997	GO:BP	neuron death	1.48225e-06	392
GO:0050801	GO:BP	monoatomic ion homeostasis	3.69931e-10	580		GO:0046847	GO:BP	filopodium assembly	1.63776e-06	65
GO:0003341	GO:BP	cilium movement	5.0074e-10	204		GO:0051668	GO:BP	localization within membrane	1.68279e-06	666
GO:0042221	GO:BP	response to chemical	5.46167e-10	4693		GO:0070925	GO:BP	organelle assembly	1.79926e-06	905
GO:1901888	GO:BP	regulation of cell junction assembly	5.59805e-10	220		GO:0010810	GO:BP	regulation of cell-substrate adhesion	2.12584e-06	214
GO:0003008	GO:BP	system process	5.88367e-10	2593		GO:0022898	GO:BP	regulation of transmembrane transporter activity	2.65829e-06	250
GO:1901700	GO:BP	response to oxygen-containing compound	5.9919e-10	1962		GO:0031345	GO:BP	negative regulation of cell projection organization	2.75643e-06	199
GO:0045595	GO:BP	regulation of cell differentiation	7.23261e-10	1521		GO:0006858	GO:BP	extracellular transport	2.94362e-06	44
GO:0099504	GO:BP	synaptic vesicle cycle	1.26559e-09	209		GO:0009611	GO:BP	response to wounding	2.97848e-06	528
GO:0010001	GO:BP	glial cell differentiation	1.32997e-09	257		GO:0035239	GO:BP	tube morphogenesis	3.05813e-06	847
GO:0023061	GO:BP	signal release	1.47289e-09	507		GO:0051965	GO:BP	positive regulation of synapse assembly	3.07277e-06	67
GO:1990138	GO:BP	neuron projection extension	1.49428e-09	187		GO:0090130	GO:BP	tissue migration	3.08892e-06	305
GO:0030534	GO:BP	adult behavior	1.55023e-09	165		GO:0031290	GO:BP	retinal ganglion cell axon guidance	3.14079e-06	21
GO:0006813	GO:BP	potassium ion transport	1.57332e-09	218		GO:0060996	GO:BP	dendritic spine development	3.27166e-06	107
GO:0055080	GO:BP	monoatomic cation homeostasis	2.03925e-09	568		GO:0032535	GO:BP	regulation of cellular component size	4.02267e-06	373
GO:0099003	GO:BP	vesicle-mediated transport in synapse	2.67707e-09	237		GO:0010976	GO:BP	positive regulation of neuron projection development	4.17469e-06	177
GO:0044087	GO:BP	regulation of cellular component biogenesis	3.32157e-09	933		GO:0001505	GO:BP	regulation of neurotransmitter levels	4.35963e-06	219
GO:0014070	GO:BP	response to organic cyclic compound	3.38674e-09	1096		GO:0006887	GO:BP	exocytosis	4.71547e-06	346
GO:0051962	GO:BP	positive regulation of nervous system development	3.53066e-09	314		GO:0051129	GO:BP	negative regulation of cellular component organization	5.33632e-06	703
GO:0042490	GO:BP	mechanoreceptor differentiation	5.04514e-09	89		GO:0021782	GO:BP	glial cell development	5.52369e-06	124
GO:0048646	GO:BP	anatomical structure formation involved in morphogenesis	5.34889e-09	1136		GO:0099643	GO:BP	signal release from synapse	5.85636e-06	155
GO:0050767	GO:BP	regulation of neurogenesis	5.59214e-09	416		GO:0007269	GO:BP	neurotransmitter secretion	5.85636e-06	155
GO:0065009	GO:BP	regulation of molecular function	6.22477e-09	2350		GO:0032412	GO:BP	regulation of monoatomic ion transmembrane transporter activity	6.2906e-06	239
GO:0048588	GO:BP	developmental cell growth	6.85026e-09	251		GO:0010817	GO:BP	regulation of hormone levels	6.45676e-06	527
GO:0008219	GO:BP	cell death	6.86055e-09	1951		GO:0050919	GO:BP	negative chemotaxis	6.59765e-06	46
GO:0060560	GO:BP	developmental growth involved in morphogenesis	7.65777e-09	260		GO:0021537	GO:BP	telencephalon development	6.88524e-06	312
GO:0090660	GO:BP	cerebrospinal fluid circulation	7.83308e-09	18		GO:0090066	GO:BP	regulation of anatomical structure size	7.77853e-06	519
GO:1903530	GO:BP	regulation of secretion by cell	8.51069e-09	573		GO:0045597	GO:BP	positive regulation of cell differentiation	8.07068e-06	840
GO:0009725	GO:BP	response to hormone	8.63922e-09	957		GO:0048167	GO:BP	regulation of synaptic plasticity	8.27223e-06	215
GO:0006629	GO:BP	lipid metabolic process	9.02594e-09	1290		GO:0006836	GO:BP	neurotransmitter transport	8.93833e-06	207
GO:0006873	GO:BP	intracellular monoatomic ion homeostasis	1.02932e-08	497		GO:0030595	GO:BP	leukocyte chemotaxis	8.93833e-06	207
GO:0040007	GO:BP	growth	1.03833e-08	938		GO:0000226	GO:BP	microtubule cytoskeleton organization	9.09896e-06	604
GO:0006793	GO:BP	phosphorus metabolic process	1.69392e-08	2609		GO:0048638	GO:BP	regulation of developmental growth	9.36218e-06	343
GO:0050770	GO:BP	regulation of axonogenesis	2.09371e-08	163		GO:0007169	GO:BP	transmembrane receptor protein tyrosine kinase signaling pathway	9.39526e-06	573
GO:0019725	GO:BP	cellular homeostasis	2.91915e-08	792		GO:0060041	GO:BP	retina development in camera-type eye	1.06964e-05	183
GO:0001578	GO:BP	microtubule bundle formation	3.30257e-08	122		GO:0007015	GO:BP	actin filament organization	1.08817e-05	442
GO:0051963	GO:BP	regulation of synapse assembly	3.30257e-08	122		GO:0008038	GO:BP	neuron recognition	1.15363e-05	42
GO:0051093	GO:BP	negative regulation of developmental process	3.31516e-08	922		GO:0008285	GO:BP	negative regulation of cell population proliferation	1.21876e-05	661
GO:0048675	GO:BP	axon extension	3.33658e-08	129		GO:0051223	GO:BP	regulation of protein transport	1.35746e-05	495
GO:0071705	GO:BP	nitrogen compound transport	3.40703e-08	1852		GO:1901135	GO:BP	carbohydrate derivative metabolic process	1.36333e-05	938
GO:0030198	GO:BP	extracellular matrix organization	3.43345e-08	296		GO:0048568	GO:BP	embryonic organ development	1.60487e-05	497
GO:0012501	GO:BP	programmed cell death	3.72979e-08	1794		GO:1902533	GO:BP	positive regulation of intracellular signal transduction	1.68265e-05	919
GO:0044281	GO:BP	small molecule metabolic process	3.74693e-08	1687		GO:0042471	GO:BP	ear morphogenesis	1.84461e-05	138
GO:0043062	GO:BP	extracellular structure organization	3.92878e-08	297		GO:0007167	GO:BP	enzyme-linked receptor protein signaling pathway	2.07476e-05	900
GO:0045229	GO:BP	external encapsulating structure organization	3.92878e-08	297		GO:0050768	GO:BP	negative regulation of neurogenesis	2.21515e-05	163
GO:0006796	GO:BP	phosphate-containing compound metabolic process	4.94032e-08	2585		GO:0009612	GO:BP	response to mechanical stimulus	2.25131e-05	258
GO:0060341	GO:BP	regulation of cellular localization	5.86314e-08	952		GO:0030705	GO:BP	cytoskeleton-dependent intracellular transport	2.39337e-05	180
GO:0060429	GO:BP	epithelium development	5.99402e-08	1231		GO:0010632	GO:BP	regulation of epithelial cell migration	2.44498e-05	223
GO:0042491	GO:BP	inner ear auditory receptor cell differentiation	6.51645e-08	56		GO:0016049	GO:BP	cell growth	2.57062e-05	472
GO:0050896	GO:BP	response to stimulus	6.85133e-08	9466		GO:1904064	GO:BP	positive regulation of cation transmembrane transport	2.62659e-05	140
GO:0043010	GO:BP	camera-type eye development	7.67375e-08	365		GO:0008361	GO:BP	regulation of cell size	2.80269e-05	198
GO:0032880	GO:BP	regulation of protein localization	7.90641e-08	848		GO:0086009	GO:BP	membrane repolarization	2.99875e-05	39
GO:0006950	GO:BP	response to stress	8.55899e-08	3678		GO:0035418	GO:BP	protein localization to synapse	3.19075e-05	82
GO:0055082	GO:BP	intracellular chemical homeostasis	9.25996e-08	702		GO:0002040	GO:BP	sprouting angiogenesis	3.22502e-05	118
GO:0030003	GO:BP	intracellular monoatomic cation homeostasis	9.32861e-08	490		GO:0070286	GO:BP	axonemal dynein complex assembly	3.24407e-05	34
GO:0030155	GO:BP	regulation of cell adhesion	9.35146e-08	723		GO:0006816	GO:BP	calcium ion transport	3.81618e-05	416
GO:0140115	GO:BP	export across plasma membrane	9.66857e-08	57		GO:0070201	GO:BP	regulation of establishment of protein localization	4.13962e-05	519
GO:0050922	GO:BP	negative regulation of chemotaxis	9.66857e-08	57		GO:0051961	GO:BP	negative regulation of nervous system development	4.14855e-05	167
GO:1904062	GO:BP	regulation of monoatomic cation transmembrane transport	1.00568e-07	313		GO:0048592	GO:BP	eye morphogenesis	4.14855e-05	167
GO:0010038	GO:BP	response to metal ion	1.05778e-07	405		GO:0071248	GO:BP	cellular response to metal ion	4.25171e-05	201
GO:0032101	GO:BP	regulation of response to external stimulus	1.07434e-07	961		GO:1901890	GO:BP	positive regulation of cell junction assembly	4.33097e-05	112
GO:0035315	GO:BP	hair cell differentiation	1.13792e-07	63		GO:0010977	GO:BP	negative regulation of neuron projection development	4.38334e-05	151
GO:0060113	GO:BP	inner ear receptor cell differentiation	1.21533e-07	81		GO:0060078	GO:BP	regulation of postsynaptic membrane potential	4.39927e-05	143
GO:0042886	GO:BP	amide transport	1.24828e-07	360		GO:0048598	GO:BP	embryonic morphogenesis	4.65305e-05	637
GO:0042592	GO:BP	homeostatic process	1.26218e-07	1640		GO:1990573	GO:BP	potassium ion import across plasma membrane	5.07321e-05	35
GO:0006915	GO:BP	apoptotic process	1.50822e-07	1739		GO:0048488	GO:BP	synaptic vesicle endocytosis	5.08837e-05	64
GO:0044057	GO:BP	regulation of system process	1.72487e-07	566		GO:0051489	GO:BP	regulation of filopodium assembly	5.3152e-05	46
GO:0008344	GO:BP	adult locomotory behavior	1.74236e-07	95		GO:0055074	GO:BP	calcium ion homeostasis	6.86509e-05	305
GO:1901701	GO:BP	cellular response to oxygen-containing compound	1.96154e-07	1332		GO:0030100	GO:BP	regulation of endocytosis	7.21235e-05	296
GO:0030048	GO:BP	actin filament-based movement	2.04032e-07	109		GO:0048562	GO:BP	embryonic organ morphogenesis	7.21363e-05	315
GO:0060326	GO:BP	cell chemotaxis	2.60491e-07	285		GO:0061387	GO:BP	regulation of extent of cell growth	7.7435e-05	115
GO:0007613	GO:BP	memory	2.89397e-07	139		GO:1902414	GO:BP	protein localization to cell junction	7.7435e-05	115
GO:0097435	GO:BP	supramolecular fiber organization	2.90536e-07	759		GO:0006874	GO:BP	intracellular calcium ion homeostasis	7.84496e-05	278
GO:0009966	GO:BP	regulation of signal transduction	3.04068e-07	2745		GO:0003013	GO:BP	circulatory system process	7.88873e-05	496
GO:0001944	GO:BP	vasculature development	3.22449e-07	697		GO:0060541	GO:BP	respiratory system development	8.34334e-05	260
GO:0098657	GO:BP	import into cell	3.28908e-07	210		GO:0140238	GO:BP	presynaptic endocytosis	8.87389e-05	66
GO:0060284	GO:BP	regulation of cell development	3.33785e-07	836		GO:0008015	GO:BP	blood circulation	9.27572e-05	467
GO:0009967	GO:BP	positive regulation of signal transduction	3.95559e-07	1450		GO:0060291	GO:BP	long-term synaptic potentiation	9.37639e-05	101
GO:0040013	GO:BP	negative regulation of locomotion	4.44006e-07	316		GO:1901379	GO:BP	regulation of potassium ion transmembrane transport	0.000103005	80
GO:0032409	GO:BP	regulation of transporter activity	4.56995e-07	263		GO:0072001	GO:BP	renal system development	0.000107093	348
GO:0060627	GO:BP	regulation of vesicle-mediated transport	4.66708e-07	537		GO:0032102	GO:BP	negative regulation of response to external stimulus	0.000110398	368
GO:0051402	GO:BP	neuron apoptotic process	4.87416e-07	281		GO:0030516	GO:BP	regulation of axon extension	0.000114894	102
GO:0043270	GO:BP	positive regulation of monoatomic ion transport	5.79475e-07	222		GO:0060047	GO:BP	heart contraction	0.000123114	209
GO:0048514	GO:BP	blood vessel morphogenesis	5.88046e-07	570		GO:0034767	GO:BP	positive regulation of monoatomic ion transmembrane transport	0.00012545	166
GO:0010035	GO:BP	response to inorganic substance	6.56499e-07	633		GO:0086003	GO:BP	cardiac muscle cell contraction	0.000132398	61
GO:0003351	GO:BP	epithelial cilium movement involved in extracellular fluid movement	7.88663e-07	41		GO:0033674	GO:BP	positive regulation of kinase activity	0.000133461	390
GO:0030900	GO:BP	forebrain development	8.50769e-07	464		GO:0099175	GO:BP	regulation of postsynapse organization	0.000135357	118
GO:0045184	GO:BP	establishment of protein localization	8.80457e-07	1513		GO:0016485	GO:BP	protein processing	0.000140614	237
GO:0051241	GO:BP	negative regulation of multicellular organismal process	9.11535e-07	1107		GO:0099084	GO:BP	postsynaptic specialization organization	0.000144292	55
GO:0001525	GO:BP	angiogenesis	9.47317e-07	475		GO:0060285	GO:BP	cilium-dependent cell motility	0.000145353	167
GO:0072657	GO:BP	protein localization to membrane	9.55374e-07	586		GO:0001539	GO:BP	cilium or flagellum-dependent cell motility	0.000145353	167
GO:0048813	GO:BP	dendrite morphogenesis	1.01791e-06	153		GO:0070588	GO:BP	calcium ion transmembrane transport	0.000146224	322
GO:0010631	GO:BP	epithelial cell migration	1.05108e-06	296		GO:0097106	GO:BP	postsynaptic density organization	0.000148099	49
GO:0048846	GO:BP	axon extension involved in axon guidance	1.2297e-06	37		GO:0051051	GO:BP	negative regulation of transport	0.000149382	442
GO:1902284	GO:BP	neuron projection extension involved in neuron projection guidance	1.2297e-06	37		GO:0002688	GO:BP	regulation of leukocyte chemotaxis	0.000153422	111
GO:0098739	GO:BP	import across plasma membrane	1.27556e-06	162		GO:0071692	GO:BP	protein localization to extracellular region	0.000158236	362
GO:0050806	GO:BP	positive regulation of synaptic transmission	1.30466e-06	170		GO:0032970	GO:BP	regulation of actin filament-based process	0.000159295	392
GO:0007612	GO:BP	learning	1.30466e-06	170		GO:1901342	GO:BP	regulation of vasculature development	0.000163777	266
GO:0090132	GO:BP	epithelium migration	1.34198e-06	298		GO:0031099	GO:BP	regeneration	0.00017431	248
GO:0001568	GO:BP	blood vessel development	1.44545e-06	664		GO:0015833	GO:BP	peptide transport	0.000175256	276
GO:0070997	GO:BP	neuron death	1.48225e-06	392		GO:0003015	GO:BP	heart process	0.000181204	221
GO:0071310	GO:BP	cellular response to organic substance	1.56795e-06	2022		GO:0071417	GO:BP	cellular response to organonitrogen compound	0.000192795	691
GO:0046847	GO:BP	filopodium assembly	1.63776e-06	65		GO:0050921	GO:BP	positive regulation of chemotaxis	0.000198214	136
GO:0044093	GO:BP	positive regulation of molecular function	1.64241e-06	1372		GO:0001822	GO:BP	kidney development	0.000200853	335
GO:0051668	GO:BP	localization within membrane	1.68279e-06	666		GO:0048841	GO:BP	regulation of axon extension involved in axon guidance	0.000202146	33
GO:0070925	GO:BP	organelle assembly	1.79926e-06	905		GO:0050772	GO:BP	positive regulation of axonogenesis	0.000206066	83
GO:0050877	GO:BP	nervous system process	1.92698e-06	1953		GO:0010562	GO:BP	positive regulation of phosphorus metabolic process	0.000209613	804
GO:0010810	GO:BP	regulation of cell-substrate adhesion	2.12584e-06	214		GO:0045937	GO:BP	positive regulation of phosphate metabolic process	0.000209613	804
GO:0022898	GO:BP	regulation of transmembrane transporter activity	2.65829e-06	250		GO:0044255	GO:BP	cellular lipid metabolic process	0.000222022	942
GO:0031345	GO:BP	negative regulation of cell projection organization	2.75643e-06	199		GO:0042472	GO:BP	inner ear morphogenesis	0.000222665	113
GO:0006858	GO:BP	extracellular transport	2.94362e-06	44		GO:0001508	GO:BP	action potential	0.000234972	129
GO:0009611	GO:BP	response to wounding	2.97848e-06	528		GO:0007507	GO:BP	heart development	0.000243109	607
GO:0035556	GO:BP	intracellular signal transduction	3.02184e-06	2413		GO:0051924	GO:BP	regulation of calcium ion transport	0.000244962	251
GO:0035239	GO:BP	tube morphogenesis	3.05813e-06	847		GO:0043410	GO:BP	positive regulation of MAPK cascade	0.000259523	480
GO:0051965	GO:BP	positive regulation of synapse assembly	3.07277e-06	67		GO:0050769	GO:BP	positive regulation of neurogenesis	0.000264068	261
GO:0090130	GO:BP	tissue migration	3.08892e-06	305		GO:0045596	GO:BP	negative regulation of cell differentiation	0.000282677	686
GO:0031290	GO:BP	retinal ganglion cell axon guidance	3.14079e-06	21		GO:0045055	GO:BP	regulated exocytosis	0.000289119	234
GO:0060996	GO:BP	dendritic spine development	3.27166e-06	107		GO:0035725	GO:BP	sodium ion transmembrane transport	0.000295597	155
GO:0032535	GO:BP	regulation of cellular component size	4.02267e-06	373		GO:0032288	GO:BP	myelin assembly	0.000312899	24
GO:0010976	GO:BP	positive regulation of neuron projection development	4.17469e-06	177		GO:0009100	GO:BP	glycoprotein metabolic process	0.000326082	360
GO:0010941	GO:BP	regulation of cell death	4.30047e-06	1606		GO:0045765	GO:BP	regulation of angiogenesis	0.000328153	263
GO:0001505	GO:BP	regulation of neurotransmitter levels	4.35963e-06	219		GO:0090102	GO:BP	cochlea development	0.000344492	58
GO:0006887	GO:BP	exocytosis	4.71547e-06	346		GO:1901699	GO:BP	cellular response to nitrogen compound	0.000372117	735
GO:0051129	GO:BP	negative regulation of cellular component organization	5.33632e-06	703		GO:0043542	GO:BP	endothelial cell migration	0.000378052	209
GO:0021782	GO:BP	glial cell development	5.52369e-06	124		GO:0001932	GO:BP	regulation of protein phosphorylation	0.00038517	999
GO:0099643	GO:BP	signal release from synapse	5.85636e-06	155		GO:0042327	GO:BP	positive regulation of phosphorylation	0.000399783	725
GO:0007269	GO:BP	neurotransmitter secretion	5.85636e-06	155		GO:0030336	GO:BP	negative regulation of cell migration	0.000406622	265
GO:0032412	GO:BP	regulation of monoatomic ion transmembrane transporter activity	6.2906e-06	239		GO:0006898	GO:BP	receptor-mediated endocytosis	0.000417912	228
GO:0010817	GO:BP	regulation of hormone levels	6.45676e-06	527		GO:0050910	GO:BP	detection of mechanical stimulus involved in sensory perception of sound	0.00042164	20
GO:0050919	GO:BP	negative chemotaxis	6.59765e-06	46		GO:0006814	GO:BP	sodium ion transport	0.000424462	219
GO:0021537	GO:BP	telencephalon development	6.88524e-06	312		GO:0043408	GO:BP	regulation of MAPK cascade	0.000444052	660
GO:0016310	GO:BP	phosphorylation	7.02487e-06	1726		GO:0060119	GO:BP	inner ear receptor cell development	0.000453851	59
GO:0090066	GO:BP	regulation of anatomical structure size	7.77853e-06	519		GO:0034764	GO:BP	positive regulation of transmembrane transport	0.000469235	229
GO:0045597	GO:BP	positive regulation of cell differentiation	8.07068e-06	840		GO:0031644	GO:BP	regulation of nervous system process	0.000490376	167
GO:0048167	GO:BP	regulation of synaptic plasticity	8.27223e-06	215		GO:0043523	GO:BP	regulation of neuron apoptotic process	0.000511634	239
GO:1901564	GO:BP	organonitrogen compound metabolic process	8.57008e-06	6458		GO:0007422	GO:BP	peripheral nervous system development	0.00051981	73
GO:0006836	GO:BP	neurotransmitter transport	8.93833e-06	207		GO:0060117	GO:BP	auditory receptor cell development	0.000523835	30
GO:0030595	GO:BP	leukocyte chemotaxis	8.93833e-06	207		GO:0090087	GO:BP	regulation of peptide transport	0.000537545	221
GO:0000226	GO:BP	microtubule cytoskeleton organization	9.09896e-06	604		GO:0060079	GO:BP	excitatory postsynaptic potential	0.00054147	118
GO:0048638	GO:BP	regulation of developmental growth	9.36218e-06	343		GO:1902074	GO:BP	response to salt	0.000542487	427
GO:0007169	GO:BP	transmembrane receptor protein tyrosine kinase signaling pathway	9.39526e-06	573		GO:0048545	GO:BP	response to steroid hormone	0.000543343	386
GO:0060041	GO:BP	retina development in camera-type eye	1.06964e-05	183		GO:0001501	GO:BP	skeletal system development	0.000567712	533
GO:0007015	GO:BP	actin filament organization	1.08817e-05	442		GO:0010720	GO:BP	positive regulation of cell development	0.000597039	449
GO:0008038	GO:BP	neuron recognition	1.15363e-05	42		GO:0040008	GO:BP	regulation of growth	0.000605962	588
GO:0008285	GO:BP	negative regulation of cell population proliferation	1.21876e-05	661		GO:0035592	GO:BP	establishment of protein localization to extracellular region	0.000608549	357
GO:0051223	GO:BP	regulation of protein transport	1.35746e-05	495		GO:0010594	GO:BP	regulation of endothelial cell migration	0.000611088	160
GO:1901135	GO:BP	carbohydrate derivative metabolic process	1.36333e-05	938		GO:0008610	GO:BP	lipid biosynthetic process	0.000612099	610
GO:0008283	GO:BP	cell population proliferation	1.52006e-05	1966		GO:0051604	GO:BP	protein maturation	0.000653136	318
GO:0048568	GO:BP	embryonic organ development	1.60487e-05	497		GO:0036465	GO:BP	synaptic vesicle recycling	0.000655733	74
GO:0051240	GO:BP	positive regulation of multicellular organismal process	1.66187e-05	1624		GO:0099172	GO:BP	presynapse organization	0.000677559	54
GO:1902533	GO:BP	positive regulation of intracellular signal transduction	1.68265e-05	919		GO:1901016	GO:BP	regulation of potassium ion transmembrane transporter activity	0.000677559	54
GO:0042471	GO:BP	ear morphogenesis	1.84461e-05	138		GO:2000146	GO:BP	negative regulation of cell motility	0.00071594	280
GO:0009790	GO:BP	embryo development	1.87292e-05	1232		GO:0098815	GO:BP	modulation of excitatory postsynaptic potential	0.000734104	48
GO:0007167	GO:BP	enzyme-linked receptor protein signaling pathway	2.07476e-05	900		GO:0099054	GO:BP	presynapse assembly	0.000734104	48
GO:0050768	GO:BP	negative regulation of neurogenesis	2.21515e-05	163		GO:0003016	GO:BP	respiratory system process	0.00074061	42
GO:0009612	GO:BP	response to mechanical stimulus	2.25131e-05	258		GO:0097581	GO:BP	lamellipodium organization	0.000742068	89
GO:0030705	GO:BP	cytoskeleton-dependent intracellular transport	2.39337e-05	180		GO:0006883	GO:BP	intracellular sodium ion homeostasis	0.000756439	21
GO:0010632	GO:BP	regulation of epithelial cell migration	2.44498e-05	223		GO:0050900	GO:BP	leukocyte migration	0.000790971	360
GO:0016049	GO:BP	cell growth	2.57062e-05	472		GO:0035249	GO:BP	synaptic transmission, glutamatergic	0.000818852	97
GO:1904064	GO:BP	positive regulation of cation transmembrane transport	2.62659e-05	140		GO:0034446	GO:BP	substrate adhesion-dependent cell spreading	0.000869481	105
GO:0008361	GO:BP	regulation of cell size	2.80269e-05	198		GO:0042445	GO:BP	hormone metabolic process	0.000886754	207
GO:0086009	GO:BP	membrane repolarization	2.99875e-05	39		GO:0106027	GO:BP	neuron projection organization	0.000907309	90
GO:0043067	GO:BP	regulation of programmed cell death	3.16031e-05	1457		GO:0030007	GO:BP	intracellular potassium ion homeostasis	0.000907538	13
GO:0042127	GO:BP	regulation of cell population proliferation	3.18362e-05	1639		GO:0022604	GO:BP	regulation of cell morphogenesis	0.000941812	254
GO:0035418	GO:BP	protein localization to synapse	3.19075e-05	82		GO:0018108	GO:BP	peptidyl-tyrosine phosphorylation	0.000947885	352
GO:0002040	GO:BP	sprouting angiogenesis	3.22502e-05	118		GO:0070252	GO:BP	actin-mediated cell contraction	0.000981181	83
GO:0070286	GO:BP	axonemal dynein complex assembly	3.24407e-05	34		GO:0030902	GO:BP	hindbrain development	0.00100636	190
GO:0015031	GO:BP	protein transport	3.31277e-05	1398		GO:0071241	GO:BP	cellular response to inorganic substance	0.00103097	236
GO:0006816	GO:BP	calcium ion transport	3.81618e-05	416		GO:1905114	GO:BP	cell surface receptor signaling pathway involved in cell-cell signaling	0.0010444	531
GO:0070201	GO:BP	regulation of establishment of protein localization	4.13962e-05	519		GO:0018212	GO:BP	peptidyl-tyrosine modification	0.00112734	354
GO:0051961	GO:BP	negative regulation of nervous system development	4.14855e-05	167		GO:0009306	GO:BP	protein secretion	0.00122858	355
GO:0048592	GO:BP	eye morphogenesis	4.14855e-05	167		GO:0002791	GO:BP	regulation of peptide secretion	0.00123295	219
GO:0071248	GO:BP	cellular response to metal ion	4.25171e-05	201		GO:0043549	GO:BP	regulation of kinase activity	0.00130905	633
GO:1901890	GO:BP	positive regulation of cell junction assembly	4.33097e-05	112		GO:0055078	GO:BP	sodium ion homeostasis	0.0013305	50
GO:0010977	GO:BP	negative regulation of neuron projection development	4.38334e-05	151		GO:0140448	GO:BP	signaling receptor ligand precursor processing	0.00135456	27
GO:0060078	GO:BP	regulation of postsynaptic membrane potential	4.39927e-05	143		GO:0010811	GO:BP	positive regulation of cell-substrate adhesion	0.00140914	132
GO:0048598	GO:BP	embryonic morphogenesis	4.65305e-05	637		GO:0015988	GO:BP	energy coupled proton transmembrane transport, against electrochemical gradient	0.00141569	7
GO:1990573	GO:BP	potassium ion import across plasma membrane	5.07321e-05	35		GO:0120197	GO:BP	mucociliary clearance	0.00143592	10
GO:0048488	GO:BP	synaptic vesicle endocytosis	5.08837e-05	64		GO:0031503	GO:BP	protein-containing complex localization	0.00144361	202
GO:0051489	GO:BP	regulation of filopodium assembly	5.3152e-05	46		GO:0000165	GO:BP	MAPK cascade	0.00146988	736
GO:0042325	GO:BP	regulation of phosphorylation	5.79065e-05	1102		GO:0097061	GO:BP	dendritic spine organization	0.00148016	85
GO:0055074	GO:BP	calcium ion homeostasis	6.86509e-05	305		GO:0034976	GO:BP	response to endoplasmic reticulum stress	0.00150925	249
GO:0030100	GO:BP	regulation of endocytosis	7.21235e-05	296		GO:0071407	GO:BP	cellular response to organic cyclic compound	0.0016002	603
GO:0048562	GO:BP	embryonic organ morphogenesis	7.21363e-05	315		GO:0051347	GO:BP	positive regulation of transferase activity	0.0016301	473
GO:0019220	GO:BP	regulation of phosphate metabolic process	7.35337e-05	1248		GO:0030032	GO:BP	lamellipodium assembly	0.00164802	71
GO:0051174	GO:BP	regulation of phosphorus metabolic process	7.714e-05	1249		GO:2001257	GO:BP	regulation of cation channel activity	0.00171124	125
GO:0061387	GO:BP	regulation of extent of cell growth	7.7435e-05	115		GO:0099515	GO:BP	actin filament-based transport	0.00178092	18
GO:1902414	GO:BP	protein localization to cell junction	7.7435e-05	115		GO:0099587	GO:BP	inorganic ion import across plasma membrane	0.0018082	86
GO:0006874	GO:BP	intracellular calcium ion homeostasis	7.84496e-05	278		GO:0098659	GO:BP	inorganic cation import across plasma membrane	0.0018082	86
GO:0003013	GO:BP	circulatory system process	7.88873e-05	496		GO:0010721	GO:BP	negative regulation of cell development	0.00189919	290
GO:0060541	GO:BP	respiratory system development	8.34334e-05	260		GO:0032870	GO:BP	cellular response to hormone stimulus	0.00192045	617
GO:0140238	GO:BP	presynaptic endocytosis	8.87389e-05	66		GO:1901214	GO:BP	regulation of neuron death	0.00192613	340
GO:0008015	GO:BP	blood circulation	9.27572e-05	467		GO:0086002	GO:BP	cardiac muscle cell action potential involved in contraction	0.00195982	39
GO:0060291	GO:BP	long-term synaptic potentiation	9.37639e-05	101		GO:1905606	GO:BP	regulation of presynapse assembly	0.00195982	39
GO:1901379	GO:BP	regulation of potassium ion transmembrane transport	0.000103005	80		GO:0043266	GO:BP	regulation of potassium ion transport	0.00196294	94
GO:0072001	GO:BP	renal system development	0.000107093	348		GO:0008202	GO:BP	steroid metabolic process	0.00204945	281
GO:0032102	GO:BP	negative regulation of response to external stimulus	0.000110398	368		GO:0030323	GO:BP	respiratory tube development	0.00206076	233
GO:0030516	GO:BP	regulation of axon extension	0.000114894	102		GO:1901615	GO:BP	organic hydroxy compound metabolic process	0.00206238	487
GO:0042981	GO:BP	regulation of apoptotic process	0.000117401	1426		GO:0060004	GO:BP	reflex	0.00209582	28
GO:0060047	GO:BP	heart contraction	0.000123114	209		GO:0001764	GO:BP	neuron migration	0.00210482	187
GO:0006468	GO:BP	protein phosphorylation	0.000123523	1500		GO:0016486	GO:BP	peptide hormone processing	0.00216699	23
GO:0034767	GO:BP	positive regulation of monoatomic ion transmembrane transport	0.00012545	166		GO:0007160	GO:BP	cell-matrix adhesion	0.00223297	215
GO:0086003	GO:BP	cardiac muscle cell contraction	0.000132398	61		GO:1990778	GO:BP	protein localization to cell periphery	0.00228626	342
GO:0033674	GO:BP	positive regulation of kinase activity	0.000133461	390		GO:0048639	GO:BP	positive regulation of developmental growth	0.00235206	170
GO:0099175	GO:BP	regulation of postsynapse organization	0.000135357	118		GO:0002790	GO:BP	peptide secretion	0.00236167	263
GO:0016485	GO:BP	protein processing	0.000140614	237		GO:0032411	GO:BP	positive regulation of transporter activity	0.00242071	119
GO:0099084	GO:BP	postsynaptic specialization organization	0.000144292	55		GO:0016079	GO:BP	synaptic vesicle exocytosis	0.00246223	111
GO:0060285	GO:BP	cilium-dependent cell motility	0.000145353	167		GO:0090276	GO:BP	regulation of peptide hormone secretion	0.00249589	216
GO:0001539	GO:BP	cilium or flagellum-dependent cell motility	0.000145353	167		GO:0060972	GO:BP	left/right pattern formation	0.00256548	136
GO:0070588	GO:BP	calcium ion transmembrane transport	0.000146224	322		GO:0099558	GO:BP	maintenance of synapse structure	0.00258212	34
GO:0097106	GO:BP	postsynaptic density organization	0.000148099	49		GO:0021591	GO:BP	ventricular system development	0.00258212	34
GO:0051051	GO:BP	negative regulation of transport	0.000149382	442		GO:0015711	GO:BP	organic anion transport	0.00262557	416
GO:0002688	GO:BP	regulation of leukocyte chemotaxis	0.000153422	111		GO:0099174	GO:BP	regulation of presynapse organization	0.00272567	40
GO:0071692	GO:BP	protein localization to extracellular region	0.000158236	362		GO:0061061	GO:BP	muscle structure development	0.00274117	634
GO:0032970	GO:BP	regulation of actin filament-based process	0.000159295	392		GO:0051592	GO:BP	response to calcium ion	0.00275128	145
GO:1901342	GO:BP	regulation of vasculature development	0.000163777	266		GO:0032414	GO:BP	positive regulation of ion transmembrane transporter activity	0.00290416	112
GO:0031099	GO:BP	regeneration	0.00017431	248		GO:0043085	GO:BP	positive regulation of catalytic activity	0.00296235	970
GO:0015833	GO:BP	peptide transport	0.000175256	276		GO:0009855	GO:BP	determination of bilateral symmetry	0.00296707	137
GO:0003015	GO:BP	heart process	0.000181204	221		GO:0008016	GO:BP	regulation of heart contraction	0.00303239	172
GO:0048584	GO:BP	positive regulation of response to stimulus	0.000192519	2096		GO:0016042	GO:BP	lipid catabolic process	0.00303536	315
GO:0071417	GO:BP	cellular response to organonitrogen compound	0.000192795	691		GO:0086001	GO:BP	cardiac muscle cell action potential	0.00305209	53
GO:0050921	GO:BP	positive regulation of chemotaxis	0.000198214	136		GO:0099565	GO:BP	chemical synaptic transmission, postsynaptic	0.00315971	129
GO:0001822	GO:BP	kidney development	0.000200853	335		GO:0086005	GO:BP	ventricular cardiac muscle cell action potential	0.00317204	29
GO:0048841	GO:BP	regulation of axon extension involved in axon guidance	0.000202146	33		GO:0060042	GO:BP	retina morphogenesis in camera-type eye	0.00317859	74
GO:0050772	GO:BP	positive regulation of axonogenesis	0.000206066	83		GO:0046942	GO:BP	carboxylic acid transport	0.00320291	346
GO:0010562	GO:BP	positive regulation of phosphorus metabolic process	0.000209613	804		GO:0007585	GO:BP	respiratory gaseous exchange by respiratory system	0.00330171	67
GO:0045937	GO:BP	positive regulation of phosphate metabolic process	0.000209613	804		GO:0030072	GO:BP	peptide hormone secretion	0.00339889	257
GO:0044255	GO:BP	cellular lipid metabolic process	0.000222022	942		GO:0009799	GO:BP	specification of symmetry	0.00342574	138
GO:0042472	GO:BP	inner ear morphogenesis	0.000222665	113		GO:1901137	GO:BP	carbohydrate derivative biosynthetic process	0.00343012	582
GO:0001508	GO:BP	action potential	0.000234972	129		GO:0006643	GO:BP	membrane lipid metabolic process	0.00343548	182
GO:0007507	GO:BP	heart development	0.000243109	607		GO:0015849	GO:BP	organic acid transport	0.00348053	347
GO:0051924	GO:BP	regulation of calcium ion transport	0.000244962	251		GO:0002093	GO:BP	auditory receptor cell morphogenesis	0.00349134	24
GO:0043410	GO:BP	positive regulation of MAPK cascade	0.000259523	480		GO:0045785	GO:BP	positive regulation of cell adhesion	0.00349634	441
GO:0050769	GO:BP	positive regulation of neurogenesis	0.000264068	261		GO:0007368	GO:BP	determination of left/right symmetry	0.00366607	130
GO:0045596	GO:BP	negative regulation of cell differentiation	0.000282677	686		GO:0099072	GO:BP	regulation of postsynaptic membrane neurotransmitter receptor levels	0.00407976	106
GO:0045055	GO:BP	regulated exocytosis	0.000289119	234		GO:0030324	GO:BP	lung development	0.00408453	230
GO:0035725	GO:BP	sodium ion transmembrane transport	0.000295597	155		GO:1903034	GO:BP	regulation of response to wounding	0.00416071	148
GO:0032288	GO:BP	myelin assembly	0.000312899	24		GO:0001755	GO:BP	neural crest cell migration	0.00416466	61
GO:0009100	GO:BP	glycoprotein metabolic process	0.000326082	360		GO:0060997	GO:BP	dendritic spine morphogenesis	0.00416466	61
GO:0045765	GO:BP	regulation of angiogenesis	0.000328153	263		GO:0048678	GO:BP	response to axon injury	0.00481512	99
GO:1902531	GO:BP	regulation of intracellular signal transduction	0.000333572	1536		GO:0060294	GO:BP	cilium movement involved in cell motility	0.00490042	158
GO:0090102	GO:BP	cochlea development	0.000344492	58		GO:1903539	GO:BP	protein localization to postsynaptic membrane	0.00511626	55
GO:1901699	GO:BP	cellular response to nitrogen compound	0.000372117	735		GO:0032956	GO:BP	regulation of actin cytoskeleton organization	0.00523819	352
GO:0043542	GO:BP	endothelial cell migration	0.000378052	209		GO:0050885	GO:BP	neuromuscular process controlling balance	0.00526614	62
GO:0001932	GO:BP	regulation of protein phosphorylation	0.00038517	999		GO:0010970	GO:BP	transport along microtubule	0.00544093	150
GO:0042327	GO:BP	positive regulation of phosphorylation	0.000399783	725		GO:0050905	GO:BP	neuromuscular process	0.00560419	177
GO:0030336	GO:BP	negative regulation of cell migration	0.000406622	265		GO:0051928	GO:BP	positive regulation of calcium ion transport	0.00641276	117
GO:0006898	GO:BP	receptor-mediated endocytosis	0.000417912	228		GO:1902305	GO:BP	regulation of sodium ion transmembrane transport	0.0065574	56
GO:0050910	GO:BP	detection of mechanical stimulus involved in sensory perception of sound	0.00042164	20		GO:0062237	GO:BP	protein localization to postsynapse	0.0065574	56
GO:0006814	GO:BP	sodium ion transport	0.000424462	219		GO:0090497	GO:BP	mesenchymal cell migration	0.0066225	63
GO:0007154	GO:BP	cell communication	0.000425188	7043		GO:0021987	GO:BP	cerebral cortex development	0.00685957	143
GO:0043408	GO:BP	regulation of MAPK cascade	0.000444052	660		GO:0050953	GO:BP	sensory perception of light stimulus	0.00685957	143
GO:0060119	GO:BP	inner ear receptor cell development	0.000453851	59		GO:0070848	GO:BP	response to growth factor	0.00694525	707
GO:0034764	GO:BP	positive regulation of transmembrane transport	0.000469235	229		GO:0061024	GO:BP	membrane organization	0.00751057	743
GO:0031644	GO:BP	regulation of nervous system process	0.000490376	167		GO:0030050	GO:BP	vesicle transport along actin filament	0.00756111	16
GO:0043523	GO:BP	regulation of neuron apoptotic process	0.000511634	239		GO:0051966	GO:BP	regulation of synaptic transmission, glutamatergic	0.00785286	71
GO:0007422	GO:BP	peripheral nervous system development	0.00051981	73		GO:0071363	GO:BP	cellular response to growth factor stimulus	0.00788428	675
GO:0060117	GO:BP	auditory receptor cell development	0.000523835	30		GO:0050708	GO:BP	regulation of protein secretion	0.00809788	276
GO:0090087	GO:BP	regulation of peptide transport	0.000537545	221		GO:0036376	GO:BP	sodium ion export across plasma membrane	0.00840565	12
GO:0060079	GO:BP	excitatory postsynaptic potential	0.00054147	118		GO:0048593	GO:BP	camera-type eye morphogenesis	0.00861967	136
GO:1902074	GO:BP	response to salt	0.000542487	427		GO:0099625	GO:BP	ventricular cardiac muscle cell membrane repolarization	0.008953	21
GO:0048545	GO:BP	response to steroid hormone	0.000543343	386		GO:0044089	GO:BP	positive regulation of cellular component biogenesis	0.00898358	498
GO:0001501	GO:BP	skeletal system development	0.000567712	533		GO:0043268	GO:BP	positive regulation of potassium ion transport	0.00913565	44
GO:0010720	GO:BP	positive regulation of cell development	0.000597039	449		GO:0001558	GO:BP	regulation of cell growth	0.00946268	391
GO:0040008	GO:BP	regulation of growth	0.000605962	588		GO:0086091	GO:BP	regulation of heart rate by cardiac conduction	0.00980908	32
GO:0035592	GO:BP	establishment of protein localization to extracellular region	0.000608549	357		GO:0099645	GO:BP	neurotransmitter receptor localization to postsynaptic specialization membrane	0.00980908	32
GO:0010594	GO:BP	regulation of endothelial cell migration	0.000611088	160		GO:0099633	GO:BP	protein localization to postsynaptic specialization membrane	0.00980908	32
GO:0008610	GO:BP	lipid biosynthetic process	0.000612099	610		GO:0007628	GO:BP	adult walking behavior	0.00991689	38
GO:0051604	GO:BP	protein maturation	0.000653136	318		GO:0046879	GO:BP	hormone secretion	0.00992418	329
GO:0036465	GO:BP	synaptic vesicle recycling	0.000655733	74		GO:0048709	GO:BP	oligodendrocyte differentiation	0.0100594	120
GO:0099172	GO:BP	presynapse organization	0.000677559	54		GO:0002009	GO:BP	morphogenesis of an epithelium	0.0100875	544
GO:1901016	GO:BP	regulation of potassium ion transmembrane transporter activity	0.000677559	54		GO:0051047	GO:BP	positive regulation of secretion	0.0101727	350
GO:2000146	GO:BP	negative regulation of cell motility	0.00071594	280		GO:0002028	GO:BP	regulation of sodium ion transport	0.0105736	80
GO:0098815	GO:BP	modulation of excitatory postsynaptic potential	0.000734104	48		GO:0097529	GO:BP	myeloid leukocyte migration	0.0110641	211
GO:0099054	GO:BP	presynapse assembly	0.000734104	48		GO:0006835	GO:BP	dicarboxylic acid transport	0.011218	96
GO:0003016	GO:BP	respiratory system process	0.00074061	42		GO:0051048	GO:BP	negative regulation of secretion	0.0112802	183
GO:0097581	GO:BP	lamellipodium organization	0.000742068	89		GO:1905475	GO:BP	regulation of protein localization to membrane	0.0112802	183
GO:0006883	GO:BP	intracellular sodium ion homeostasis	0.000756439	21		GO:0031960	GO:BP	response to corticosteroid	0.0115689	221
GO:0050900	GO:BP	leukocyte migration	0.000790971	360		GO:0097120	GO:BP	receptor localization to synapse	0.0117919	73
GO:0035249	GO:BP	synaptic transmission, glutamatergic	0.000818852	97		GO:0006066	GO:BP	alcohol metabolic process	0.0121989	311
GO:0034446	GO:BP	substrate adhesion-dependent cell spreading	0.000869481	105		GO:0051491	GO:BP	positive regulation of filopodium assembly	0.0124698	27
GO:0042445	GO:BP	hormone metabolic process	0.000886754	207		GO:0070050	GO:BP	neuron cellular homeostasis	0.0127691	66
GO:0106027	GO:BP	neuron projection organization	0.000907309	90		GO:0001934	GO:BP	positive regulation of protein phosphorylation	0.012806	661
GO:0030007	GO:BP	intracellular potassium ion homeostasis	0.000907538	13		GO:0006665	GO:BP	sphingolipid metabolic process	0.0129239	139
GO:0022604	GO:BP	regulation of cell morphogenesis	0.000941812	254		GO:0017157	GO:BP	regulation of exocytosis	0.0129497	203
GO:0018108	GO:BP	peptidyl-tyrosine phosphorylation	0.000947885	352		GO:0006979	GO:BP	response to oxidative stress	0.0130439	460
GO:0070252	GO:BP	actin-mediated cell contraction	0.000981181	83		GO:0007389	GO:BP	pattern specification process	0.0131248	471
GO:0030902	GO:BP	hindbrain development	0.00100636	190		GO:0010634	GO:BP	positive regulation of epithelial cell migration	0.0132184	148
GO:0071241	GO:BP	cellular response to inorganic substance	0.00103097	236		GO:0032024	GO:BP	positive regulation of insulin secretion	0.0132508	97
GO:1905114	GO:BP	cell surface receptor signaling pathway involved in cell-cell signaling	0.0010444	531		GO:0061337	GO:BP	cardiac conduction	0.0133013	59
GO:0018212	GO:BP	peptidyl-tyrosine modification	0.00112734	354		GO:0098880	GO:BP	maintenance of postsynaptic specialization structure	0.0134403	17
GO:0009306	GO:BP	protein secretion	0.00122858	355		GO:0001941	GO:BP	postsynaptic membrane organization	0.0134534	39
GO:0002791	GO:BP	regulation of peptide secretion	0.00123295	219		GO:0007616	GO:BP	long-term memory	0.0134534	39
GO:0043549	GO:BP	regulation of kinase activity	0.00130905	633		GO:0014037	GO:BP	Schwann cell differentiation	0.0134534	39
GO:0055078	GO:BP	sodium ion homeostasis	0.0013305	50		GO:0014044	GO:BP	Schwann cell development	0.013824	33
GO:0140448	GO:BP	signaling receptor ligand precursor processing	0.00135456	27		GO:0044283	GO:BP	small molecule biosynthetic process	0.013895	527
GO:0010811	GO:BP	positive regulation of cell-substrate adhesion	0.00140914	132		GO:0048729	GO:BP	tissue morphogenesis	0.0146276	652
GO:0015988	GO:BP	energy coupled proton transmembrane transport, against electrochemical gradient	0.00141569	7		GO:0070099	GO:BP	regulation of chemokine-mediated signaling pathway	0.0151018	9
GO:0120197	GO:BP	mucociliary clearance	0.00143592	10		GO:0046883	GO:BP	regulation of hormone secretion	0.0151432	273
GO:0031503	GO:BP	protein-containing complex localization	0.00144361	202		GO:1901652	GO:BP	response to peptide	0.0152038	562
GO:0000165	GO:BP	MAPK cascade	0.00146988	736		GO:0090277	GO:BP	positive regulation of peptide hormone secretion	0.0155055	123
GO:0097061	GO:BP	dendritic spine organization	0.00148016	85		GO:0015800	GO:BP	acidic amino acid transport	0.0157393	67
GO:0034976	GO:BP	response to endoplasmic reticulum stress	0.00150925	249		GO:1903532	GO:BP	positive regulation of secretion by cell	0.0173119	305
GO:0050790	GO:BP	regulation of catalytic activity	0.00158696	1638		GO:0090659	GO:BP	walking behavior	0.0180509	40
GO:0071407	GO:BP	cellular response to organic cyclic compound	0.0016002	603		GO:0007568	GO:BP	aging	0.0181185	265
GO:0051347	GO:BP	positive regulation of transferase activity	0.0016301	473		GO:0048843	GO:BP	negative regulation of axon extension involved in axon guidance	0.0182332	28
GO:0030032	GO:BP	lamellipodium assembly	0.00164802	71		GO:0042692	GO:BP	muscle cell differentiation	0.0190203	390
GO:2001257	GO:BP	regulation of cation channel activity	0.00171124	125		GO:1900271	GO:BP	regulation of long-term synaptic potentiation	0.0204901	47
GO:0099515	GO:BP	actin filament-based transport	0.00178092	18		GO:0048640	GO:BP	negative regulation of developmental growth	0.0204992	125
GO:0048585	GO:BP	negative regulation of response to stimulus	0.00178445	1529		GO:0002793	GO:BP	positive regulation of peptide secretion	0.0204992	125
GO:0099587	GO:BP	inorganic ion import across plasma membrane	0.0018082	86		GO:0043524	GO:BP	negative regulation of neuron apoptotic process	0.021088	170
GO:0098659	GO:BP	inorganic cation import across plasma membrane	0.0018082	86		GO:0031401	GO:BP	positive regulation of protein modification process	0.0216299	918
GO:0010721	GO:BP	negative regulation of cell development	0.00189919	290		GO:1902075	GO:BP	cellular response to salt	0.0230615	199
GO:0032870	GO:BP	cellular response to hormone stimulus	0.00192045	617		GO:0043434	GO:BP	response to peptide hormone	0.0233705	480
GO:1901214	GO:BP	regulation of neuron death	0.00192613	340		GO:0050771	GO:BP	negative regulation of axonogenesis	0.02359	69
GO:0086002	GO:BP	cardiac muscle cell action potential involved in contraction	0.00195982	39		GO:1903169	GO:BP	regulation of calcium ion transmembrane transport	0.0236297	171
GO:1905606	GO:BP	regulation of presynapse assembly	0.00195982	39		GO:0031532	GO:BP	actin cytoskeleton reorganization	0.0238649	109
GO:0043266	GO:BP	regulation of potassium ion transport	0.00196294	94		GO:0022037	GO:BP	metencephalon development	0.0246143	144
GO:0008202	GO:BP	steroid metabolic process	0.00204945	281		GO:0051338	GO:BP	regulation of transferase activity	0.0248854	755
GO:0030323	GO:BP	respiratory tube development	0.00206076	233		GO:0050796	GO:BP	regulation of insulin secretion	0.0254619	181
GO:1901615	GO:BP	organic hydroxy compound metabolic process	0.00206238	487		GO:0060048	GO:BP	cardiac muscle contraction	0.0256665	118
GO:0060004	GO:BP	reflex	0.00209582	28		GO:0055075	GO:BP	potassium ion homeostasis	0.0261601	29
GO:0001764	GO:BP	neuron migration	0.00210482	187		GO:0022011	GO:BP	myelination in peripheral nervous system	0.0261601	29
GO:0016486	GO:BP	peptide hormone processing	0.00216699	23		GO:0032292	GO:BP	peripheral nervous system axon ensheathment	0.0261601	29
GO:0007160	GO:BP	cell-matrix adhesion	0.00223297	215		GO:0031641	GO:BP	regulation of myelination	0.0267581	55
GO:1990778	GO:BP	protein localization to cell periphery	0.00228626	342		GO:0042551	GO:BP	neuron maturation	0.0267581	55
GO:0048639	GO:BP	positive regulation of developmental growth	0.00235206	170		GO:0009101	GO:BP	glycoprotein biosynthetic process	0.027218	290
GO:0002790	GO:BP	peptide secretion	0.00236167	263		GO:0009914	GO:BP	hormone transport	0.0274127	342
GO:0032411	GO:BP	positive regulation of transporter activity	0.00242071	119		GO:0046887	GO:BP	positive regulation of hormone secretion	0.0277181	154
GO:0016079	GO:BP	synaptic vesicle exocytosis	0.00246223	111		GO:1903522	GO:BP	regulation of blood circulation	0.0278801	230
GO:0090276	GO:BP	regulation of peptide hormone secretion	0.00249589	216		GO:0043113	GO:BP	receptor clustering	0.0315861	63
GO:0060972	GO:BP	left/right pattern formation	0.00256548	136		GO:0071674	GO:BP	mononuclear cell migration	0.0330224	174
GO:0099558	GO:BP	maintenance of synapse structure	0.00258212	34		GO:1901018	GO:BP	positive regulation of potassium ion transmembrane transporter activity	0.0331307	24
GO:0021591	GO:BP	ventricular system development	0.00258212	34		GO:0099505	GO:BP	regulation of presynaptic membrane potential	0.0355987	36
GO:0015711	GO:BP	organic anion transport	0.00262557	416		GO:0045860	GO:BP	positive regulation of protein kinase activity	0.037108	325
GO:0099174	GO:BP	regulation of presynapse organization	0.00272567	40		GO:0008347	GO:BP	glial cell migration	0.0387192	64
GO:0061061	GO:BP	muscle structure development	0.00274117	634		GO:0002685	GO:BP	regulation of leukocyte migration	0.0393324	214
GO:0051592	GO:BP	response to calcium ion	0.00275128	145		GO:0048015	GO:BP	phosphatidylinositol-mediated signaling	0.0394291	157
GO:0080134	GO:BP	regulation of response to stress	0.00275929	1318		GO:0032787	GO:BP	monocarboxylic acid metabolic process	0.0403162	602
GO:0032414	GO:BP	positive regulation of ion transmembrane transporter activity	0.00290416	112		GO:0031103	GO:BP	axon regeneration	0.041677	57
GO:0043085	GO:BP	positive regulation of catalytic activity	0.00296235	970		GO:1903828	GO:BP	negative regulation of protein localization	0.0422757	205
GO:0009855	GO:BP	determination of bilateral symmetry	0.00296707	137		GO:0003407	GO:BP	neural retina development	0.0431313	88
GO:0008016	GO:BP	regulation of heart contraction	0.00303239	172		GO:1903531	GO:BP	negative regulation of secretion by cell	0.0442326	158
GO:0016042	GO:BP	lipid catabolic process	0.00303536	315		GO:0051384	GO:BP	response to glucocorticoid	0.0452149	196
GO:0086001	GO:BP	cardiac muscle cell action potential	0.00305209	53		GO:1903829	GO:BP	positive regulation of protein localization	0.0471048	447
GO:0099565	GO:BP	chemical synaptic transmission, postsynaptic	0.00315971	129		GO:1901381	GO:BP	positive regulation of potassium ion transmembrane transport	0.0476031	37
GO:0031399	GO:BP	regulation of protein modification process	0.00317124	1420		GO:0051222	GO:BP	positive regulation of protein transport	0.047903	297
GO:0086005	GO:BP	ventricular cardiac muscle cell action potential	0.00317204	29		GO:0050923	GO:BP	regulation of negative chemotaxis	0.0479743	4
GO:0060042	GO:BP	retina morphogenesis in camera-type eye	0.00317859	74		GO:0046928	GO:BP	regulation of neurotransmitter secretion	0.0487457	97
GO:0046942	GO:BP	carboxylic acid transport	0.00320291	346		GO:0061448	GO:BP	connective tissue development	0.0492632	287
GO:0007585	GO:BP	respiratory gaseous exchange by respiratory system	0.00330171	67		GO:0030855	GO:BP	epithelial cell differentiation	0.049455	687
GO:0030072	GO:BP	peptide hormone secretion	0.00339889	257		GO:0098793	GO:CC	presynapse	5.5543e-25	597
GO:0009799	GO:BP	specification of symmetry	0.00342574	138		GO:0030424	GO:CC	axon	1.76288e-24	661
GO:1901137	GO:BP	carbohydrate derivative biosynthetic process	0.00343012	582		GO:0036477	GO:CC	somatodendritic compartment	2.62364e-24	894
GO:0006643	GO:BP	membrane lipid metabolic process	0.00343548	182		GO:0031012	GO:CC	extracellular matrix	1.01377e-22	375
GO:0015849	GO:BP	organic acid transport	0.00348053	347		GO:0030312	GO:CC	external encapsulating structure	1.52355e-22	377
GO:0002093	GO:BP	auditory receptor cell morphogenesis	0.00349134	24		GO:0098794	GO:CC	postsynapse	5.73826e-22	693
GO:0045785	GO:BP	positive regulation of cell adhesion	0.00349634	441		GO:0097060	GO:CC	synaptic membrane	3.9265e-21	401
GO:0007368	GO:BP	determination of left/right symmetry	0.00366607	130		GO:0098978	GO:CC	glutamatergic synapse	1.21368e-20	540
GO:0099072	GO:BP	regulation of postsynaptic membrane neurotransmitter receptor levels	0.00407976	106		GO:0030425	GO:CC	dendrite	1.13102e-19	630
GO:0030324	GO:BP	lung development	0.00408453	230		GO:0097447	GO:CC	dendritic tree	1.48385e-19	632
GO:0000003	GO:BP	reproduction	0.00414372	1514		GO:0062023	GO:CC	collagen-containing extracellular matrix	1.25252e-18	224
GO:1903034	GO:BP	regulation of response to wounding	0.00416071	148		GO:0005929	GO:CC	cilium	4.54491e-17	668
GO:0001755	GO:BP	neural crest cell migration	0.00416466	61		GO:0098858	GO:CC	actin-based cell projection	5.66644e-17	213
GO:0060997	GO:BP	dendritic spine morphogenesis	0.00416466	61		GO:0045211	GO:CC	postsynaptic membrane	8.41518e-15	278
GO:0023052	GO:BP	signaling	0.00420835	6929		GO:0097014	GO:CC	ciliary plasm	1.21868e-14	138
GO:0048678	GO:BP	response to axon injury	0.00481512	99		GO:0043025	GO:CC	neuronal cell body	1.49977e-14	575
GO:0060294	GO:BP	cilium movement involved in cell motility	0.00490042	158		GO:0032838	GO:CC	plasma membrane bounded cell projection cytoplasm	2.57406e-14	226
GO:0036211	GO:BP	protein modification process	0.00490576	3425		GO:0099568	GO:CC	cytoplasmic region	2.67439e-14	262
GO:0033554	GO:BP	cellular response to stress	0.00494286	1847		GO:0070382	GO:CC	exocytic vesicle	3.18582e-14	227
GO:1903539	GO:BP	protein localization to postsynaptic membrane	0.00511626	55		GO:0005930	GO:CC	axoneme	4.07743e-14	136
GO:0032956	GO:BP	regulation of actin cytoskeleton organization	0.00523819	352		GO:0008021	GO:CC	synaptic vesicle	4.88756e-14	215
GO:0050885	GO:BP	neuromuscular process controlling balance	0.00526614	62		GO:0098984	GO:CC	neuron to neuron synapse	5.31956e-14	406
GO:0010970	GO:BP	transport along microtubule	0.00544093	150		GO:1902495	GO:CC	transmembrane transporter complex	7.63178e-14	384
GO:0051246	GO:BP	regulation of protein metabolic process	0.00557422	2328		GO:0030133	GO:CC	transport vesicle	1.18432e-13	331
GO:0050905	GO:BP	neuromuscular process	0.00560419	177		GO:0098797	GO:CC	plasma membrane protein complex	1.48368e-13	515
GO:0051928	GO:BP	positive regulation of calcium ion transport	0.00641276	117		GO:0042175	GO:CC	nuclear outer membrane-endoplasmic reticulum membrane network	1.60764e-13	856
GO:1902305	GO:BP	regulation of sodium ion transmembrane transport	0.0065574	56		GO:0044297	GO:CC	cell body	2.08208e-13	661
GO:0062237	GO:BP	protein localization to postsynapse	0.0065574	56		GO:1990351	GO:CC	transporter complex	2.32365e-13	408
GO:0090497	GO:BP	mesenchymal cell migration	0.0066225	63		GO:0009986	GO:CC	cell surface	3.53451e-13	884
GO:0021987	GO:BP	cerebral cortex development	0.00685957	143		GO:0005789	GO:CC	endoplasmic reticulum membrane	7.38504e-13	834
GO:0050953	GO:BP	sensory perception of light stimulus	0.00685957	143		GO:0005788	GO:CC	endoplasmic reticulum lumen	7.84887e-13	72
GO:0070848	GO:BP	response to growth factor	0.00694525	707		GO:0098827	GO:CC	endoplasmic reticulum subcompartment	1.39383e-12	841
GO:0061024	GO:BP	membrane organization	0.00751057	743		GO:0048471	GO:CC	perinuclear region of cytoplasm	1.64632e-12	653
GO:0030050	GO:BP	vesicle transport along actin filament	0.00756111	16		GO:0099572	GO:CC	postsynaptic specialization	2.61002e-12	392
GO:0022414	GO:BP	reproductive process	0.00772867	1506		GO:0099503	GO:CC	secretory vesicle	3.70072e-12	560
GO:0051966	GO:BP	regulation of synaptic transmission, glutamatergic	0.00785286	71		GO:0045177	GO:CC	apical part of cell	3.77467e-12	437
GO:0071363	GO:BP	cellular response to growth factor stimulus	0.00788428	675		GO:0031514	GO:CC	motile cilium	4.21118e-12	237
GO:0050708	GO:BP	regulation of protein secretion	0.00809788	276		GO:0060076	GO:CC	excitatory synapse	4.53421e-12	71
GO:0036376	GO:BP	sodium ion export across plasma membrane	0.00840565	12		GO:0034702	GO:CC	monoatomic ion channel complex	1.62455e-11	275
GO:0048593	GO:BP	camera-type eye morphogenesis	0.00861967	136		GO:0032279	GO:CC	asymmetric synapse	5.96814e-11	373
GO:0099625	GO:BP	ventricular cardiac muscle cell membrane repolarization	0.008953	21		GO:0150034	GO:CC	distal axon	1.58732e-10	330
GO:0044089	GO:BP	positive regulation of cellular component biogenesis	0.00898358	498		GO:0042734	GO:CC	presynaptic membrane	2.08209e-10	177
GO:0043268	GO:BP	positive regulation of potassium ion transport	0.00913565	44		GO:0014069	GO:CC	postsynaptic density	2.37316e-10	358
GO:0001558	GO:BP	regulation of cell growth	0.00946268	391		GO:0032420	GO:CC	stereocilium	5.8819e-10	57
GO:0086091	GO:BP	regulation of heart rate by cardiac conduction	0.00980908	32		GO:0048786	GO:CC	presynaptic active zone	8.84652e-10	91
GO:0099645	GO:BP	neurotransmitter receptor localization to postsynaptic specialization membrane	0.00980908	32		GO:0034705	GO:CC	potassium channel complex	1.1677e-09	86
GO:0099633	GO:BP	protein localization to postsynaptic specialization membrane	0.00980908	32		GO:0034703	GO:CC	cation channel complex	1.6149e-09	180
GO:0007628	GO:BP	adult walking behavior	0.00991689	38		GO:0070161	GO:CC	anchoring junction	2.33574e-09	643
GO:0046879	GO:BP	hormone secretion	0.00992418	329		GO:0032421	GO:CC	stereocilium bundle	2.7741e-09	66
GO:0048709	GO:BP	oligodendrocyte differentiation	0.0100594	120		GO:0044306	GO:CC	neuron projection terminus	4.49987e-09	178
GO:0002009	GO:BP	morphogenesis of an epithelium	0.0100875	544		GO:0043209	GO:CC	myelin sheath	5.16158e-09	57
GO:0051047	GO:BP	positive regulation of secretion	0.0101727	350		GO:0043197	GO:CC	dendritic spine	8.51803e-09	174
GO:0009056	GO:BP	catabolic process	0.0105554	2363		GO:0043679	GO:CC	axon terminus	1.41062e-08	162
GO:0002028	GO:BP	regulation of sodium ion transport	0.0105736	80		GO:0044309	GO:CC	neuron spine	1.80004e-08	178
GO:0097529	GO:BP	myeloid leukocyte migration	0.0110641	211		GO:0043235	GO:CC	receptor complex	1.93091e-08	376
GO:0006835	GO:BP	dicarboxylic acid transport	0.011218	96		GO:0048787	GO:CC	presynaptic active zone membrane	3.12146e-08	46
GO:0051048	GO:BP	negative regulation of secretion	0.0112802	183		GO:0098862	GO:CC	cluster of actin-based cell projections	4.88306e-08	176
GO:1905475	GO:BP	regulation of protein localization to membrane	0.0112802	183		GO:0099501	GO:CC	exocytic vesicle membrane	5.25981e-08	119
GO:0031960	GO:BP	response to corticosteroid	0.0115689	221		GO:0030672	GO:CC	synaptic vesicle membrane	5.25981e-08	119
GO:0097120	GO:BP	receptor localization to synapse	0.0117919	73		GO:0008076	GO:CC	voltage-gated potassium channel complex	8.36848e-08	76
GO:0006066	GO:BP	alcohol metabolic process	0.0121989	311		GO:0005604	GO:CC	basement membrane	8.41231e-08	101
GO:0051491	GO:BP	positive regulation of filopodium assembly	0.0124698	27		GO:0097729	GO:CC	9+2 motile cilium	1.31131e-07	174
GO:0070050	GO:BP	neuron cellular homeostasis	0.0127691	66		GO:0005911	GO:CC	cell-cell junction	1.37434e-07	477
GO:0001934	GO:BP	positive regulation of protein phosphorylation	0.012806	661		GO:0005902	GO:CC	microvillus	1.77919e-07	91
GO:0006665	GO:BP	sphingolipid metabolic process	0.0129239	139		GO:0098857	GO:CC	membrane microdomain	2.10354e-07	317
GO:0017157	GO:BP	regulation of exocytosis	0.0129497	203		GO:0045121	GO:CC	membrane raft	5.29514e-07	316
GO:0006979	GO:BP	response to oxidative stress	0.0130439	460		GO:0045178	GO:CC	basal part of cell	6.38623e-07	274
GO:0007389	GO:BP	pattern specification process	0.0131248	471		GO:0098982	GO:CC	GABA-ergic synapse	8.627e-07	104
GO:0010634	GO:BP	positive regulation of epithelial cell migration	0.0132184	148		GO:0031252	GO:CC	cell leading edge	8.96687e-07	384
GO:0032024	GO:BP	positive regulation of insulin secretion	0.0132508	97		GO:0005858	GO:CC	axonemal dynein complex	9.02228e-07	21
GO:0061337	GO:BP	cardiac conduction	0.0133013	59		GO:0009925	GO:CC	basal plasma membrane	1.31749e-06	254
GO:0098880	GO:BP	maintenance of postsynaptic specialization structure	0.0134403	17		GO:0030658	GO:CC	transport vesicle membrane	1.50257e-06	173
GO:0001941	GO:BP	postsynaptic membrane organization	0.0134534	39		GO:0030659	GO:CC	cytoplasmic vesicle membrane	1.7676e-06	675
GO:0007616	GO:BP	long-term memory	0.0134534	39		GO:0043195	GO:CC	terminal bouton	2.00734e-06	81
GO:0014037	GO:BP	Schwann cell differentiation	0.0134534	39		GO:0042383	GO:CC	sarcolemma	2.34701e-06	130
GO:0014044	GO:BP	Schwann cell development	0.013824	33		GO:0098688	GO:CC	parallel fiber to Purkinje cell synapse	3.08966e-06	27
GO:0044283	GO:BP	small molecule biosynthetic process	0.013895	527		GO:0012506	GO:CC	vesicle membrane	3.8043e-06	696
GO:0048729	GO:BP	tissue morphogenesis	0.0146276	652		GO:0099081	GO:CC	supramolecular polymer	3.80846e-06	864
GO:0070099	GO:BP	regulation of chemokine-mediated signaling pathway	0.0151018	9		GO:0015629	GO:CC	actin cytoskeleton	6.28834e-06	481
GO:0046883	GO:BP	regulation of hormone secretion	0.0151432	273		GO:0016324	GO:CC	apical plasma membrane	6.48754e-06	348
GO:1901652	GO:BP	response to peptide	0.0152038	562		GO:0099512	GO:CC	supramolecular fiber	8.66388e-06	856
GO:0090277	GO:BP	positive regulation of peptide hormone secretion	0.0155055	123		GO:0005773	GO:CC	vacuole	1.3323e-05	560
GO:0015800	GO:BP	acidic amino acid transport	0.0157393	67		GO:0097386	GO:CC	glial cell projection	1.44523e-05	40
GO:1903532	GO:BP	positive regulation of secretion by cell	0.0173119	305		GO:0140534	GO:CC	endoplasmic reticulum protein-containing complex	2.11602e-05	127
GO:0090659	GO:BP	walking behavior	0.0180509	40		GO:0097449	GO:CC	astrocyte projection	2.69557e-05	22
GO:0007568	GO:BP	aging	0.0181185	265		GO:0098685	GO:CC	Schaffer collateral - CA1 synapse	3.6435e-05	115
GO:0048843	GO:BP	negative regulation of axon extension involved in axon guidance	0.0182332	28		GO:0005764	GO:CC	lysosome	3.99391e-05	464
GO:0043412	GO:BP	macromolecule modification	0.0184995	3616		GO:0000323	GO:CC	lytic vacuole	3.99391e-05	464
GO:0042692	GO:BP	muscle cell differentiation	0.0190203	390		GO:0016323	GO:CC	basolateral plasma membrane	4.06771e-05	221
GO:1900271	GO:BP	regulation of long-term synaptic potentiation	0.0204901	47		GO:0005768	GO:CC	endosome	5.13341e-05	789
GO:0048640	GO:BP	negative regulation of developmental growth	0.0204992	125		GO:0030175	GO:CC	filopodium	0.000116321	99
GO:0002793	GO:BP	positive regulation of peptide secretion	0.0204992	125		GO:0005791	GO:CC	rough endoplasmic reticulum	0.000122102	92
GO:0043524	GO:BP	negative regulation of neuron apoptotic process	0.021088	170		GO:0031256	GO:CC	leading edge membrane	0.000240571	150
GO:0031401	GO:BP	positive regulation of protein modification process	0.0216299	918		GO:0005790	GO:CC	smooth endoplasmic reticulum	0.000550692	28
GO:1902075	GO:BP	cellular response to salt	0.0230615	199		GO:0016528	GO:CC	sarcoplasm	0.000561882	78
GO:0043434	GO:BP	response to peptide hormone	0.0233705	480		GO:0030427	GO:CC	site of polarized growth	0.000664842	183
GO:0050771	GO:BP	negative regulation of axonogenesis	0.02359	69		GO:0036126	GO:CC	sperm flagellum	0.000729405	158
GO:1903169	GO:BP	regulation of calcium ion transmembrane transport	0.0236297	171		GO:0043218	GO:CC	compact myelin	0.000764916	19
GO:0031532	GO:BP	actin cytoskeleton reorganization	0.0238649	109		GO:0030426	GO:CC	growth cone	0.000924395	177
GO:0022037	GO:BP	metencephalon development	0.0246143	144		GO:0014704	GO:CC	intercalated disc	0.00120499	54
GO:0051338	GO:BP	regulation of transferase activity	0.0248854	755		GO:0099513	GO:CC	polymeric cytoskeletal fiber	0.00151307	642
GO:0019538	GO:BP	protein metabolic process	0.025135	5602		GO:0030286	GO:CC	dynein complex	0.00164934	62
GO:0050796	GO:BP	regulation of insulin secretion	0.0254619	181		GO:0090533	GO:CC	cation-transporting ATPase complex	0.00172847	16
GO:0060048	GO:BP	cardiac muscle contraction	0.0256665	118		GO:0098791	GO:CC	Golgi apparatus subcompartment	0.00197048	295
GO:0055075	GO:BP	potassium ion homeostasis	0.0261601	29		GO:0099634	GO:CC	postsynaptic specialization membrane	0.00202758	132
GO:0022011	GO:BP	myelination in peripheral nervous system	0.0261601	29		GO:0043204	GO:CC	perikaryon	0.00207868	149
GO:0032292	GO:BP	peripheral nervous system axon ensheathment	0.0261601	29		GO:0032426	GO:CC	stereocilium tip	0.00213606	21
GO:0031641	GO:BP	regulation of myelination	0.0267581	55		GO:0031253	GO:CC	cell projection membrane	0.00215007	296
GO:0042551	GO:BP	neuron maturation	0.0267581	55		GO:0016529	GO:CC	sarcoplasmic reticulum	0.00250812	57
GO:0009101	GO:BP	glycoprotein biosynthetic process	0.027218	290		GO:0097728	GO:CC	9+0 motile cilium	0.00358369	6
GO:0009914	GO:BP	hormone transport	0.0274127	342		GO:0030141	GO:CC	secretory granule	0.00387679	383
GO:0046887	GO:BP	positive regulation of hormone secretion	0.0277181	154		GO:0098552	GO:CC	side of membrane	0.00405468	616
GO:1903522	GO:BP	regulation of blood circulation	0.0278801	230		GO:0005874	GO:CC	microtubule	0.00564742	378
GO:0043113	GO:BP	receptor clustering	0.0315861	63		GO:0044291	GO:CC	cell-cell contact zone	0.00663663	76
GO:0071674	GO:BP	mononuclear cell migration	0.0330224	174		GO:0005883	GO:CC	neurofilament	0.00735649	10
GO:1901018	GO:BP	positive regulation of potassium ion transmembrane transporter activity	0.0331307	24		GO:0036157	GO:CC	outer dynein arm	0.00735649	10
GO:0060548	GO:BP	negative regulation of cell death	0.0336168	1025		GO:0098533	GO:CC	ATPase dependent transmembrane transport complex	0.00836671	19
GO:0099505	GO:BP	regulation of presynaptic membrane potential	0.0355987	36		GO:0048770	GO:CC	pigment granule	0.00843571	85
GO:0045860	GO:BP	positive regulation of protein kinase activity	0.037108	325		GO:0042470	GO:CC	melanosome	0.00843571	85
GO:0008347	GO:BP	glial cell migration	0.0387192	64		GO:0008282	GO:CC	inward rectifying potassium channel	0.0089526	4
GO:0002685	GO:BP	regulation of leukocyte migration	0.0393324	214		GO:0044304	GO:CC	main axon	0.0126295	72
GO:0048015	GO:BP	phosphatidylinositol-mediated signaling	0.0394291	157		GO:0030055	GO:CC	cell-substrate junction	0.018467	186
GO:0032787	GO:BP	monocarboxylic acid metabolic process	0.0403162	602		GO:0031594	GO:CC	neuromuscular junction	0.0220243	83
GO:0031103	GO:BP	axon regeneration	0.041677	57		GO:0005802	GO:CC	trans-Golgi network	0.0227529	207
GO:0051716	GO:BP	cellular response to stimulus	0.0421822	7996		GO:0005635	GO:CC	nuclear envelope	0.0250001	400
GO:1903828	GO:BP	negative regulation of protein localization	0.0422757	205		GO:0030027	GO:CC	lamellipodium	0.025702	180
GO:0003407	GO:BP	neural retina development	0.0431313	88		GO:0043198	GO:CC	dendritic shaft	0.0282964	47
GO:1903531	GO:BP	negative regulation of secretion by cell	0.0442326	158		GO:0005890	GO:CC	sodium:potassium-exchanging ATPase complex	0.0285804	12
GO:0051384	GO:BP	response to glucocorticoid	0.0452149	196		GO:0097470	GO:CC	ribbon synapse	0.0291918	22
GO:1903829	GO:BP	positive regulation of protein localization	0.0471048	447		GO:0005938	GO:CC	cell cortex	0.0371562	302
GO:1901381	GO:BP	positive regulation of potassium ion transmembrane transport	0.0476031	37		GO:1990716	GO:CC	axonemal central apparatus	0.042224	5
GO:0051222	GO:BP	positive regulation of protein transport	0.047903	297		GO:0005509	GO:MF	calcium ion binding	6.0773e-32	639
GO:0050923	GO:BP	regulation of negative chemotaxis	0.0479743	4		GO:0015075	GO:MF	monoatomic ion transmembrane transporter activity	1.49409e-13	689
GO:0046928	GO:BP	regulation of neurotransmitter secretion	0.0487457	97		GO:0015318	GO:MF	inorganic molecular entity transmembrane transporter activity	9.12685e-13	634
GO:0061448	GO:BP	connective tissue development	0.0492632	287		GO:0008324	GO:MF	monoatomic cation transmembrane transporter activity	2.41249e-12	563
GO:0030855	GO:BP	epithelial cell differentiation	0.049455	687		GO:0008092	GO:MF	cytoskeletal protein binding	5.08509e-12	961
GO:0033993	GO:BP	response to lipid	0.0498749	1047		GO:0050839	GO:MF	cell adhesion molecule binding	6.03739e-12	252
GO:0042995	GO:CC	cell projection	4.08137e-66	2208		GO:0022890	GO:MF	inorganic cation transmembrane transporter activity	9.07973e-12	522
GO:0120025	GO:CC	plasma membrane bounded cell projection	1.33177e-64	2133		GO:1901702	GO:MF	salt transmembrane transporter activity	3.50489e-10	546
GO:0016020	GO:CC	membrane	9.73503e-58	8648		GO:0046873	GO:MF	metal ion transmembrane transporter activity	4.46023e-10	408
GO:0005737	GO:CC	cytoplasm	1.31085e-51	10324		GO:0005216	GO:MF	monoatomic ion channel activity	3.42244e-08	419
GO:0012505	GO:CC	endomembrane system	3.2543e-50	3572		GO:0015267	GO:MF	channel activity	6.56265e-08	470
GO:0043005	GO:CC	neuron projection	2.85471e-45	1352		GO:0022803	GO:MF	passive transmembrane transporter activity	6.56265e-08	470
GO:0071944	GO:CC	cell periphery	2.09205e-44	5641		GO:0022853	GO:MF	active monoatomic ion transmembrane transporter activity	2.71262e-07	209
GO:0030054	GO:CC	cell junction	4.97724e-43	2029		GO:0015079	GO:MF	potassium ion transmembrane transporter activity	4.0573e-07	144
GO:0005783	GO:CC	endoplasmic reticulum	9.84441e-43	1529		GO:0022843	GO:MF	voltage-gated monoatomic cation channel activity	7.66318e-07	133
GO:0045202	GO:CC	synapse	8.94647e-37	1468		GO:0015399	GO:MF	primary active transmembrane transporter activity	9.12415e-07	141
GO:0005886	GO:CC	plasma membrane	8.59183e-31	5217		GO:0005261	GO:MF	monoatomic cation channel activity	1.01419e-06	309
GO:0098590	GO:CC	plasma membrane region	3.41754e-30	1176		GO:0022804	GO:MF	active transmembrane transporter activity	1.50557e-06	374
GO:0098793	GO:CC	presynapse	5.5543e-25	597		GO:0022839	GO:MF	monoatomic ion gated channel activity	2.21796e-06	307
GO:0030424	GO:CC	axon	1.76288e-24	661		GO:0003779	GO:MF	actin binding	2.23758e-06	405
GO:0036477	GO:CC	somatodendritic compartment	2.62364e-24	894		GO:0022836	GO:MF	gated channel activity	2.79787e-06	309
GO:0031410	GO:CC	cytoplasmic vesicle	1.85348e-23	1715		GO:0004714	GO:MF	transmembrane receptor protein tyrosine kinase activity	5.4528e-06	57
GO:0097708	GO:CC	intracellular vesicle	2.5976e-23	1719		GO:0005516	GO:MF	calmodulin binding	7.38541e-06	145
GO:0031982	GO:CC	vesicle	6.41166e-23	1853		GO:0005244	GO:MF	voltage-gated monoatomic ion channel activity	1.71348e-05	189
GO:0031012	GO:CC	extracellular matrix	1.01377e-22	375		GO:0051015	GO:MF	actin filament binding	2.19623e-05	207
GO:0030312	GO:CC	external encapsulating structure	1.52355e-22	377		GO:0022832	GO:MF	voltage-gated channel activity	2.28474e-05	191
GO:0098794	GO:CC	postsynapse	5.73826e-22	693		GO:0005539	GO:MF	glycosaminoglycan binding	8.36004e-05	184
GO:0031090	GO:CC	organelle membrane	2.05095e-21	2642		GO:0019199	GO:MF	transmembrane receptor protein kinase activity	0.000116638	74
GO:0097060	GO:CC	synaptic membrane	3.9265e-21	401		GO:0008201	GO:MF	heparin binding	0.000117987	131
GO:0098978	GO:CC	glutamatergic synapse	1.21368e-20	540		GO:0019829	GO:MF	ATPase-coupled monoatomic cation transmembrane transporter activity	0.000150581	56
GO:0005576	GO:CC	extracellular region	1.80302e-20	2011		GO:0016247	GO:MF	channel regulator activity	0.000193423	134
GO:0030425	GO:CC	dendrite	1.13102e-19	630		GO:0005178	GO:MF	integrin binding	0.000299846	129
GO:0097447	GO:CC	dendritic tree	1.48385e-19	632		GO:0099106	GO:MF	ion channel regulator activity	0.000299846	129
GO:0062023	GO:CC	collagen-containing extracellular matrix	1.25252e-18	224		GO:0005249	GO:MF	voltage-gated potassium channel activity	0.000302732	92
GO:0005929	GO:CC	cilium	4.54491e-17	668		GO:0015662	GO:MF	P-type ion transporter activity	0.000371673	21
GO:0098858	GO:CC	actin-based cell projection	5.66644e-17	213		GO:0005267	GO:MF	potassium channel activity	0.000437185	116
GO:0031984	GO:CC	organelle subcompartment	1.98083e-16	1103		GO:0140358	GO:MF	P-type transmembrane transporter activity	0.00044834	26
GO:0005856	GO:CC	cytoskeleton	3.0881e-16	2058		GO:0033218	GO:MF	amide binding	0.000449791	322
GO:0045211	GO:CC	postsynaptic membrane	8.41518e-15	278		GO:0042803	GO:MF	protein homodimerization activity	0.000665379	655
GO:0097014	GO:CC	ciliary plasm	1.21868e-14	138		GO:0015631	GO:MF	tubulin binding	0.00111289	380
GO:0005794	GO:CC	Golgi apparatus	1.303e-14	1284		GO:0003774	GO:MF	cytoskeletal motor activity	0.00147003	108
GO:0043025	GO:CC	neuronal cell body	1.49977e-14	575		GO:1901681	GO:MF	sulfur compound binding	0.00172095	244
GO:0032838	GO:CC	plasma membrane bounded cell projection cytoplasm	2.57406e-14	226		GO:0005201	GO:MF	extracellular matrix structural constituent	0.00191292	66
GO:0099568	GO:CC	cytoplasmic region	2.67439e-14	262		GO:0045504	GO:MF	dynein heavy chain binding	0.00326726	12
GO:0070382	GO:CC	exocytic vesicle	3.18582e-14	227		GO:0015453	GO:MF	oxidoreduction-driven active transmembrane transporter activity	0.00496226	32
GO:0005930	GO:CC	axoneme	4.07743e-14	136		GO:0019904	GO:MF	protein domain specific binding	0.00533879	702
GO:0008021	GO:CC	synaptic vesicle	4.88756e-14	215		GO:0045503	GO:MF	dynein light chain binding	0.00542634	9
GO:0098984	GO:CC	neuron to neuron synapse	5.31956e-14	406		GO:0042626	GO:MF	ATPase-coupled transmembrane transporter activity	0.00597388	109
GO:1902495	GO:CC	transmembrane transporter complex	7.63178e-14	384		GO:0005391	GO:MF	P-type sodium:potassium-exchanging transporter activity	0.0060367	6
GO:0005615	GO:CC	extracellular space	1.04255e-13	1458		GO:0008554	GO:MF	P-type sodium transporter activity	0.0060367	6
GO:0030133	GO:CC	transport vesicle	1.18432e-13	331		GO:0008289	GO:MF	lipid binding	0.00689856	761
GO:0098797	GO:CC	plasma membrane protein complex	1.48368e-13	515		GO:0015085	GO:MF	calcium ion transmembrane transporter activity	0.00788211	127
GO:0042175	GO:CC	nuclear outer membrane-endoplasmic reticulum membrane network	1.60764e-13	856		GO:0004713	GO:MF	protein tyrosine kinase activity	0.0106635	121
GO:0044297	GO:CC	cell body	2.08208e-13	661		GO:0098879	GO:MF	structural constituent of postsynaptic specialization	0.0127188	10
GO:1990351	GO:CC	transporter complex	2.32365e-13	408		GO:0030276	GO:MF	clathrin binding	0.0128551	61
GO:0009986	GO:CC	cell surface	3.53451e-13	884		GO:0042277	GO:MF	peptide binding	0.0217856	243
GO:0098796	GO:CC	membrane protein complex	4.35129e-13	1166		GO:0098632	GO:MF	cell-cell adhesion mediator activity	0.0236824	31
GO:0005789	GO:CC	endoplasmic reticulum membrane	7.38504e-13	834		GO:0099186	GO:MF	structural constituent of postsynapse	0.0236959	20
GO:0005788	GO:CC	endoplasmic reticulum lumen	7.84887e-13	72		GO:0098918	GO:MF	structural constituent of synapse	0.0303521	26
GO:0098827	GO:CC	endoplasmic reticulum subcompartment	1.39383e-12	841		GO:0043394	GO:MF	proteoglycan binding	0.0321916	32
GO:0048471	GO:CC	perinuclear region of cytoplasm	1.64632e-12	653		GO:0015081	GO:MF	sodium ion transmembrane transporter activity	0.0322759	138
GO:0099572	GO:CC	postsynaptic specialization	2.61002e-12	392		GO:0044325	GO:MF	transmembrane transporter binding	0.0346045	130
GO:0099503	GO:CC	secretory vesicle	3.70072e-12	560		GO:0016301	GO:MF	kinase activity	0.0397126	798
GO:0045177	GO:CC	apical part of cell	3.77467e-12	437		GO:0019838	GO:MF	growth factor binding	0.0472633	124
GO:0031514	GO:CC	motile cilium	4.21118e-12	237		GO:0008556	GO:MF	P-type potassium transmembrane transporter activity	0.0496963	8
GO:0060076	GO:CC	excitatory synapse	4.53421e-12	71		GO:1902282	GO:MF	voltage-gated potassium channel activity involved in ventricular cardiac muscle cell action potential repolarization	0.0496963	8
GO:0034702	GO:CC	monoatomic ion channel complex	1.62455e-11	275
GO:0098588	GO:CC	bounding membrane of organelle	2.50544e-11	1359
GO:0032279	GO:CC	asymmetric synapse	5.96814e-11	373
GO:0150034	GO:CC	distal axon	1.58732e-10	330
GO:0042734	GO:CC	presynaptic membrane	2.08209e-10	177
GO:0014069	GO:CC	postsynaptic density	2.37316e-10	358
GO:0032420	GO:CC	stereocilium	5.8819e-10	57
GO:0048786	GO:CC	presynaptic active zone	8.84652e-10	91
GO:0034705	GO:CC	potassium channel complex	1.1677e-09	86
GO:0034703	GO:CC	cation channel complex	1.6149e-09	180
GO:0070161	GO:CC	anchoring junction	2.33574e-09	643
GO:0032421	GO:CC	stereocilium bundle	2.7741e-09	66
GO:0044306	GO:CC	neuron projection terminus	4.49987e-09	178
GO:0043209	GO:CC	myelin sheath	5.16158e-09	57
GO:0043197	GO:CC	dendritic spine	8.51803e-09	174
GO:0043679	GO:CC	axon terminus	1.41062e-08	162
GO:0044309	GO:CC	neuron spine	1.80004e-08	178
GO:0043235	GO:CC	receptor complex	1.93091e-08	376
GO:0048787	GO:CC	presynaptic active zone membrane	3.12146e-08	46
GO:0098862	GO:CC	cluster of actin-based cell projections	4.88306e-08	176
GO:0099501	GO:CC	exocytic vesicle membrane	5.25981e-08	119
GO:0030672	GO:CC	synaptic vesicle membrane	5.25981e-08	119
GO:0008076	GO:CC	voltage-gated potassium channel complex	8.36848e-08	76
GO:0005604	GO:CC	basement membrane	8.41231e-08	101
GO:0097729	GO:CC	9+2 motile cilium	1.31131e-07	174
GO:0005911	GO:CC	cell-cell junction	1.37434e-07	477
GO:0005902	GO:CC	microvillus	1.77919e-07	91
GO:0098857	GO:CC	membrane microdomain	2.10354e-07	317
GO:0045121	GO:CC	membrane raft	5.29514e-07	316
GO:0045178	GO:CC	basal part of cell	6.38623e-07	274
GO:0098982	GO:CC	GABA-ergic synapse	8.627e-07	104
GO:0031252	GO:CC	cell leading edge	8.96687e-07	384
GO:0005858	GO:CC	axonemal dynein complex	9.02228e-07	21
GO:0009925	GO:CC	basal plasma membrane	1.31749e-06	254
GO:0030658	GO:CC	transport vesicle membrane	1.50257e-06	173
GO:0030659	GO:CC	cytoplasmic vesicle membrane	1.7676e-06	675
GO:0043195	GO:CC	terminal bouton	2.00734e-06	81
GO:0042383	GO:CC	sarcolemma	2.34701e-06	130
GO:0098688	GO:CC	parallel fiber to Purkinje cell synapse	3.08966e-06	27
GO:0012506	GO:CC	vesicle membrane	3.8043e-06	696
GO:0099081	GO:CC	supramolecular polymer	3.80846e-06	864
GO:0015629	GO:CC	actin cytoskeleton	6.28834e-06	481
GO:0016324	GO:CC	apical plasma membrane	6.48754e-06	348
GO:0099512	GO:CC	supramolecular fiber	8.66388e-06	856
GO:0005773	GO:CC	vacuole	1.3323e-05	560
GO:0097386	GO:CC	glial cell projection	1.44523e-05	40
GO:0140534	GO:CC	endoplasmic reticulum protein-containing complex	2.11602e-05	127
GO:0097449	GO:CC	astrocyte projection	2.69557e-05	22
GO:0098685	GO:CC	Schaffer collateral - CA1 synapse	3.6435e-05	115
GO:0005764	GO:CC	lysosome	3.99391e-05	464
GO:0000323	GO:CC	lytic vacuole	3.99391e-05	464
GO:0016323	GO:CC	basolateral plasma membrane	4.06771e-05	221
GO:0005768	GO:CC	endosome	5.13341e-05	789
GO:0015630	GO:CC	microtubule cytoskeleton	8.36138e-05	1220
GO:0030175	GO:CC	filopodium	0.000116321	99
GO:0005791	GO:CC	rough endoplasmic reticulum	0.000122102	92
GO:0031256	GO:CC	leading edge membrane	0.000240571	150
GO:0110165	GO:CC	cellular anatomical entity	0.000304928	21267
GO:0005790	GO:CC	smooth endoplasmic reticulum	0.000550692	28
GO:0016528	GO:CC	sarcoplasm	0.000561882	78
GO:0030427	GO:CC	site of polarized growth	0.000664842	183
GO:0036126	GO:CC	sperm flagellum	0.000729405	158
GO:0043218	GO:CC	compact myelin	0.000764916	19
GO:0030426	GO:CC	growth cone	0.000924395	177
GO:0014704	GO:CC	intercalated disc	0.00120499	54
GO:0099513	GO:CC	polymeric cytoskeletal fiber	0.00151307	642
GO:0030286	GO:CC	dynein complex	0.00164934	62
GO:0090533	GO:CC	cation-transporting ATPase complex	0.00172847	16
GO:0098791	GO:CC	Golgi apparatus subcompartment	0.00197048	295
GO:0099634	GO:CC	postsynaptic specialization membrane	0.00202758	132
GO:0043204	GO:CC	perikaryon	0.00207868	149
GO:0032426	GO:CC	stereocilium tip	0.00213606	21
GO:0031253	GO:CC	cell projection membrane	0.00215007	296
GO:0016529	GO:CC	sarcoplasmic reticulum	0.00250812	57
GO:0097728	GO:CC	9+0 motile cilium	0.00358369	6
GO:0030141	GO:CC	secretory granule	0.00387679	383
GO:0098552	GO:CC	side of membrane	0.00405468	616
GO:0005874	GO:CC	microtubule	0.00564742	378
GO:0044291	GO:CC	cell-cell contact zone	0.00663663	76
GO:0005883	GO:CC	neurofilament	0.00735649	10
GO:0036157	GO:CC	outer dynein arm	0.00735649	10
GO:0098533	GO:CC	ATPase dependent transmembrane transport complex	0.00836671	19
GO:0048770	GO:CC	pigment granule	0.00843571	85
GO:0042470	GO:CC	melanosome	0.00843571	85
GO:0008282	GO:CC	inward rectifying potassium channel	0.0089526	4
GO:0044304	GO:CC	main axon	0.0126295	72
GO:0099080	GO:CC	supramolecular complex	0.0147996	1158
GO:0030055	GO:CC	cell-substrate junction	0.018467	186
GO:0031594	GO:CC	neuromuscular junction	0.0220243	83
GO:0005802	GO:CC	trans-Golgi network	0.0227529	207
GO:0005635	GO:CC	nuclear envelope	0.0250001	400
GO:0030027	GO:CC	lamellipodium	0.025702	180
GO:0043198	GO:CC	dendritic shaft	0.0282964	47
GO:0005890	GO:CC	sodium:potassium-exchanging ATPase complex	0.0285804	12
GO:0097470	GO:CC	ribbon synapse	0.0291918	22
GO:0005938	GO:CC	cell cortex	0.0371562	302
GO:1990716	GO:CC	axonemal central apparatus	0.042224	5
GO:0005515	GO:MF	protein binding	1.56766e-40	8447
GO:0005509	GO:MF	calcium ion binding	6.0773e-32	639
GO:0043167	GO:MF	ion binding	1.87315e-22	5158
GO:0043169	GO:MF	cation binding	8.80919e-17	3370
GO:0046872	GO:MF	metal ion binding	8.91807e-16	3277
GO:0005488	GO:MF	binding	4.87036e-14	14802
GO:0015075	GO:MF	monoatomic ion transmembrane transporter activity	1.49409e-13	689
GO:0005215	GO:MF	transporter activity	2.94419e-13	1172
GO:0015318	GO:MF	inorganic molecular entity transmembrane transporter activity	9.12685e-13	634
GO:0008324	GO:MF	monoatomic cation transmembrane transporter activity	2.41249e-12	563
GO:0008092	GO:MF	cytoskeletal protein binding	5.08509e-12	961
GO:0050839	GO:MF	cell adhesion molecule binding	6.03739e-12	252
GO:0022890	GO:MF	inorganic cation transmembrane transporter activity	9.07973e-12	522
GO:0022857	GO:MF	transmembrane transporter activity	1.01812e-11	1078
GO:1901702	GO:MF	salt transmembrane transporter activity	3.50489e-10	546
GO:0046873	GO:MF	metal ion transmembrane transporter activity	4.46023e-10	408
GO:0005216	GO:MF	monoatomic ion channel activity	3.42244e-08	419
GO:0015267	GO:MF	channel activity	6.56265e-08	470
GO:0022803	GO:MF	passive transmembrane transporter activity	6.56265e-08	470
GO:0022853	GO:MF	active monoatomic ion transmembrane transporter activity	2.71262e-07	209
GO:0015079	GO:MF	potassium ion transmembrane transporter activity	4.0573e-07	144
GO:0097367	GO:MF	carbohydrate derivative binding	4.48114e-07	2165
GO:0005102	GO:MF	signaling receptor binding	7.3517e-07	1400
GO:0022843	GO:MF	voltage-gated monoatomic cation channel activity	7.66318e-07	133
GO:0015399	GO:MF	primary active transmembrane transporter activity	9.12415e-07	141
GO:0005261	GO:MF	monoatomic cation channel activity	1.01419e-06	309
GO:0043168	GO:MF	anion binding	1.20748e-06	2363
GO:0022804	GO:MF	active transmembrane transporter activity	1.50557e-06	374
GO:0022839	GO:MF	monoatomic ion gated channel activity	2.21796e-06	307
GO:0003779	GO:MF	actin binding	2.23758e-06	405
GO:0022836	GO:MF	gated channel activity	2.79787e-06	309
GO:0044877	GO:MF	protein-containing complex binding	4.81392e-06	1338
GO:0003824	GO:MF	catalytic activity	4.83356e-06	5790
GO:0004714	GO:MF	transmembrane receptor protein tyrosine kinase activity	5.4528e-06	57
GO:0005516	GO:MF	calmodulin binding	7.38541e-06	145
GO:0005244	GO:MF	voltage-gated monoatomic ion channel activity	1.71348e-05	189
GO:0051015	GO:MF	actin filament binding	2.19623e-05	207
GO:0022832	GO:MF	voltage-gated channel activity	2.28474e-05	191
GO:0030554	GO:MF	adenyl nucleotide binding	7.14595e-05	1621
GO:0032559	GO:MF	adenyl ribonucleotide binding	7.90066e-05	1487
GO:0005539	GO:MF	glycosaminoglycan binding	8.36004e-05	184
GO:0019199	GO:MF	transmembrane receptor protein kinase activity	0.000116638	74
GO:0008201	GO:MF	heparin binding	0.000117987	131
GO:0019829	GO:MF	ATPase-coupled monoatomic cation transmembrane transporter activity	0.000150581	56
GO:0016247	GO:MF	channel regulator activity	0.000193423	134
GO:0005524	GO:MF	ATP binding	0.000244059	1434
GO:0005178	GO:MF	integrin binding	0.000299846	129
GO:0099106	GO:MF	ion channel regulator activity	0.000299846	129
GO:0005249	GO:MF	voltage-gated potassium channel activity	0.000302732	92
GO:0036094	GO:MF	small molecule binding	0.000302799	2530
GO:0015662	GO:MF	P-type ion transporter activity	0.000371673	21
GO:0005267	GO:MF	potassium channel activity	0.000437185	116
GO:0140358	GO:MF	P-type transmembrane transporter activity	0.00044834	26
GO:0033218	GO:MF	amide binding	0.000449791	322
GO:0042803	GO:MF	protein homodimerization activity	0.000665379	655
GO:0015631	GO:MF	tubulin binding	0.00111289	380
GO:0003774	GO:MF	cytoskeletal motor activity	0.00147003	108
GO:0042802	GO:MF	identical protein binding	0.00151895	1935
GO:1901681	GO:MF	sulfur compound binding	0.00172095	244
GO:0005201	GO:MF	extracellular matrix structural constituent	0.00191292	66
GO:0019899	GO:MF	enzyme binding	0.00210326	2016
GO:0045504	GO:MF	dynein heavy chain binding	0.00326726	12
GO:0046983	GO:MF	protein dimerization activity	0.00362281	1012
GO:0015453	GO:MF	oxidoreduction-driven active transmembrane transporter activity	0.00496226	32
GO:0019904	GO:MF	protein domain specific binding	0.00533879	702
GO:0045503	GO:MF	dynein light chain binding	0.00542634	9
GO:0042626	GO:MF	ATPase-coupled transmembrane transporter activity	0.00597388	109
GO:0005391	GO:MF	P-type sodium:potassium-exchanging transporter activity	0.0060367	6
GO:0008554	GO:MF	P-type sodium transporter activity	0.0060367	6
GO:0008289	GO:MF	lipid binding	0.00689856	761
GO:0015085	GO:MF	calcium ion transmembrane transporter activity	0.00788211	127
GO:0004713	GO:MF	protein tyrosine kinase activity	0.0106635	121
GO:0098879	GO:MF	structural constituent of postsynaptic specialization	0.0127188	10
GO:0030276	GO:MF	clathrin binding	0.0128551	61
GO:0017076	GO:MF	purine nucleotide binding	0.0131626	1991
GO:0098772	GO:MF	molecular function regulator activity	0.0135195	1860
GO:0140677	GO:MF	molecular function activator activity	0.0146119	1170
GO:0032555	GO:MF	purine ribonucleotide binding	0.0152696	1852
GO:0042277	GO:MF	peptide binding	0.0217856	243
GO:0098632	GO:MF	cell-cell adhesion mediator activity	0.0236824	31
GO:0099186	GO:MF	structural constituent of postsynapse	0.0236959	20
GO:0032553	GO:MF	ribonucleotide binding	0.0255005	1869
GO:0016787	GO:MF	hydrolase activity	0.0263609	2429
GO:0098918	GO:MF	structural constituent of synapse	0.0303521	26
GO:0035639	GO:MF	purine ribonucleoside triphosphate binding	0.0305	1791
GO:1901265	GO:MF	nucleoside phosphate binding	0.0312796	2130
GO:0000166	GO:MF	nucleotide binding	0.0312796	2130
GO:0043394	GO:MF	proteoglycan binding	0.0321916	32
GO:0015081	GO:MF	sodium ion transmembrane transporter activity	0.0322759	138
GO:0140096	GO:MF	catalytic activity, acting on a protein	0.0330054	2315
GO:0044325	GO:MF	transmembrane transporter binding	0.0346045	130
GO:0016301	GO:MF	kinase activity	0.0397126	798
GO:0019838	GO:MF	growth factor binding	0.0472633	124
GO:0008556	GO:MF	P-type potassium transmembrane transporter activity	0.0496963	8
GO:1902282	GO:MF	voltage-gated potassium channel activity involved in ventricular cardiac muscle cell action potential repolarization	0.0496963	8

## Sheet: 6. rat IDPN-4wk UP
term_id	source	term_name	p_value	term_size		term_id	source	term_name	p_value	term_size
GO:0048518	GO:BP	positive regulation of biological process	1.57364e-36	5993		GO:0034097	GO:BP	response to cytokine	1.40094e-19	918
GO:0006950	GO:BP	response to stress	7.08586e-34	3678		GO:0045087	GO:BP	innate immune response	2.59659e-16	773
GO:0048522	GO:BP	positive regulation of cellular process	8.35168e-33	5299		GO:0071345	GO:BP	cellular response to cytokine stimulus	9.28828e-15	815
GO:0009893	GO:BP	positive regulation of metabolic process	6.49217e-25	3637		GO:0043068	GO:BP	positive regulation of programmed cell death	6.55087e-13	541
GO:0019222	GO:BP	regulation of metabolic process	1.38825e-24	6485		GO:0002831	GO:BP	regulation of response to biotic stimulus	1.58731e-12	412
GO:0009607	GO:BP	response to biotic stimulus	8.12877e-24	1464		GO:0043065	GO:BP	positive regulation of apoptotic process	1.86465e-12	526
GO:0080090	GO:BP	regulation of primary metabolic process	9.21306e-24	5365		GO:0010942	GO:BP	positive regulation of cell death	2.97961e-12	610
GO:0031323	GO:BP	regulation of cellular metabolic process	3.04143e-23	5023		GO:0097190	GO:BP	apoptotic signaling pathway	6.67093e-12	579
GO:0051707	GO:BP	response to other organism	9.29724e-23	1423		GO:0009615	GO:BP	response to virus	7.85512e-12	331
GO:0043207	GO:BP	response to external biotic stimulus	1.25105e-22	1427		GO:0045088	GO:BP	regulation of innate immune response	2.01449e-11	327
GO:0051171	GO:BP	regulation of nitrogen compound metabolic process	2.68855e-22	5197		GO:0097193	GO:BP	intrinsic apoptotic signaling pathway	6.99082e-11	291
GO:0031325	GO:BP	positive regulation of cellular metabolic process	3.26252e-22	2794		GO:0051607	GO:BP	defense response to virus	7.3797e-11	258
GO:0044419	GO:BP	biological process involved in interspecies interaction between organisms	3.56654e-22	1546		GO:0140546	GO:BP	defense response to symbiont	8.48831e-11	259
GO:0065007	GO:BP	biological regulation	5.18044e-22	12648		GO:0050792	GO:BP	regulation of viral process	2.15687e-10	143
GO:0050794	GO:BP	regulation of cellular process	6.87393e-22	11302		GO:0031347	GO:BP	regulation of defense response	3.98859e-10	670
GO:0050789	GO:BP	regulation of biological process	9.80855e-22	12269		GO:0002833	GO:BP	positive regulation of response to biotic stimulus	6.00591e-10	285
GO:0010604	GO:BP	positive regulation of macromolecule metabolic process	1.32131e-21	3333		GO:0034504	GO:BP	protein localization to nucleus	9.8828e-10	289
GO:0060255	GO:BP	regulation of macromolecule metabolic process	3.30061e-21	6007		GO:0045089	GO:BP	positive regulation of innate immune response	2.52328e-09	262
GO:0032502	GO:BP	developmental process	6.69363e-21	6150		GO:0031349	GO:BP	positive regulation of defense response	4.54619e-09	388
GO:0070887	GO:BP	cellular response to chemical stimulus	8.92447e-21	2653		GO:0032101	GO:BP	regulation of response to external stimulus	4.86711e-09	961
GO:0009605	GO:BP	response to external stimulus	1.25737e-20	2746		GO:1903900	GO:BP	regulation of viral life cycle	7.74667e-09	124
GO:0048519	GO:BP	negative regulation of biological process	1.3304e-20	5362		GO:0006259	GO:BP	DNA metabolic process	1.71036e-08	936
GO:0010033	GO:BP	response to organic substance	3.11538e-20	2992		GO:0048525	GO:BP	negative regulation of viral process	2.06133e-08	77
GO:0048523	GO:BP	negative regulation of cellular process	4.58407e-20	4496		GO:0050776	GO:BP	regulation of immune response	3.9806e-08	781
GO:0098542	GO:BP	defense response to other organism	6.56489e-20	1047		GO:0032103	GO:BP	positive regulation of response to external stimulus	1.17078e-07	519
GO:0048856	GO:BP	anatomical structure development	1.16232e-19	5664		GO:0009617	GO:BP	response to bacterium	2.01044e-07	777
GO:0034097	GO:BP	response to cytokine	1.40094e-19	918		GO:0030855	GO:BP	epithelial cell differentiation	2.11675e-07	687
GO:0051173	GO:BP	positive regulation of nitrogen compound metabolic process	2.55893e-19	2949		GO:0016032	GO:BP	viral process	2.84165e-07	303
GO:0006952	GO:BP	defense response	1.54343e-18	1549		GO:0051726	GO:BP	regulation of cell cycle	6.11371e-07	970
GO:0065009	GO:BP	regulation of molecular function	1.93236e-18	2350		GO:0006913	GO:BP	nucleocytoplasmic transport	7.97731e-07	326
GO:0048583	GO:BP	regulation of response to stimulus	3.8212e-18	3646		GO:0051169	GO:BP	nuclear transport	8.77982e-07	327
GO:0010468	GO:BP	regulation of gene expression	8.4224e-18	4793		GO:0002218	GO:BP	activation of innate immune response	1.00348e-06	195
GO:0050896	GO:BP	response to stimulus	3.96591e-17	9466		GO:0051052	GO:BP	regulation of DNA metabolic process	1.00949e-06	477
GO:0071310	GO:BP	cellular response to organic substance	2.17506e-16	2022		GO:0006974	GO:BP	DNA damage response	1.19232e-06	761
GO:0045087	GO:BP	innate immune response	2.59659e-16	773		GO:0006979	GO:BP	response to oxidative stress	2.34734e-06	460
GO:0010941	GO:BP	regulation of cell death	3.36956e-16	1606		GO:0035456	GO:BP	response to interferon-beta	3.41431e-06	49
GO:0009891	GO:BP	positive regulation of biosynthetic process	5.58829e-16	1957		GO:2000145	GO:BP	regulation of cell motility	3.54275e-06	940
GO:0031328	GO:BP	positive regulation of cellular biosynthetic process	8.17628e-16	1898		GO:0040012	GO:BP	regulation of locomotion	3.7323e-06	990
GO:0008219	GO:BP	cell death	9.68888e-16	1951		GO:0009894	GO:BP	regulation of catabolic process	3.79789e-06	909
GO:0045935	GO:BP	positive regulation of nucleobase-containing compound metabolic process	1.48357e-15	1926		GO:0030334	GO:BP	regulation of cell migration	6.39538e-06	887
GO:0080134	GO:BP	regulation of response to stress	1.5353e-15	1318		GO:0001816	GO:BP	cytokine production	6.49927e-06	713
GO:0006915	GO:BP	apoptotic process	2.59024e-15	1739		GO:0000278	GO:BP	mitotic cell cycle	6.77174e-06	808
GO:0042981	GO:BP	regulation of apoptotic process	3.85535e-15	1426		GO:0051276	GO:BP	chromosome organization	7.0888e-06	533
GO:0019219	GO:BP	regulation of nucleobase-containing compound metabolic process	4.04515e-15	3715		GO:0001817	GO:BP	regulation of cytokine production	7.9445e-06	701
GO:0009889	GO:BP	regulation of biosynthetic process	4.11173e-15	3829		GO:0051090	GO:BP	regulation of DNA-binding transcription factor activity	1.00622e-05	409
GO:0033554	GO:BP	cellular response to stress	4.28591e-15	1847		GO:0002237	GO:BP	response to molecule of bacterial origin	1.07858e-05	396
GO:0002376	GO:BP	immune system process	7.46395e-15	2281		GO:0140888	GO:BP	interferon-mediated signaling pathway	1.12e-05	69
GO:0012501	GO:BP	programmed cell death	8.46514e-15	1794		GO:0000302	GO:BP	response to reactive oxygen species	1.77345e-05	231
GO:0071345	GO:BP	cellular response to cytokine stimulus	9.28828e-15	815		GO:2001233	GO:BP	regulation of apoptotic signaling pathway	2.31436e-05	378
GO:0043067	GO:BP	regulation of programmed cell death	9.53722e-15	1457		GO:0071396	GO:BP	cellular response to lipid	2.62082e-05	629
GO:0018130	GO:BP	heterocycle biosynthetic process	1.11689e-14	3743		GO:0032496	GO:BP	response to lipopolysaccharide	2.92867e-05	381
GO:0019438	GO:BP	aromatic compound biosynthetic process	3.25165e-14	3754		GO:0019221	GO:BP	cytokine-mediated signaling pathway	3.1725e-05	396
GO:0010557	GO:BP	positive regulation of macromolecule biosynthetic process	6.1619e-14	1816		GO:0044092	GO:BP	negative regulation of molecular function	3.51525e-05	922
GO:0007275	GO:BP	multicellular organism development	6.34573e-14	4587		GO:0071496	GO:BP	cellular response to external stimulus	3.90695e-05	357
GO:1901362	GO:BP	organic cyclic compound biosynthetic process	1.08425e-13	3884		GO:0051054	GO:BP	positive regulation of DNA metabolic process	3.97527e-05	290
GO:0031326	GO:BP	regulation of cellular biosynthetic process	1.15196e-13	3714		GO:0051248	GO:BP	negative regulation of protein metabolic process	4.32335e-05	943
GO:0051239	GO:BP	regulation of multicellular organismal process	1.2875e-13	2898		GO:0019058	GO:BP	viral life cycle	5.01128e-05	241
GO:0008283	GO:BP	cell population proliferation	1.33188e-13	1966		GO:0001819	GO:BP	positive regulation of cytokine production	5.18096e-05	460
GO:0034654	GO:BP	nucleobase-containing compound biosynthetic process	1.87686e-13	3671		GO:0031668	GO:BP	cellular response to extracellular stimulus	5.77256e-05	281
GO:0051246	GO:BP	regulation of protein metabolic process	2.90515e-13	2328		GO:0050778	GO:BP	positive regulation of immune response	7.36176e-05	616
GO:0048869	GO:BP	cellular developmental process	3.16715e-13	4070		GO:0034340	GO:BP	response to type I interferon	7.36779e-05	60
GO:0051254	GO:BP	positive regulation of RNA metabolic process	4.05809e-13	1737		GO:0060759	GO:BP	regulation of response to cytokine stimulus	7.38593e-05	138
GO:0010556	GO:BP	regulation of macromolecule biosynthetic process	4.45894e-13	3601		GO:0051091	GO:BP	positive regulation of DNA-binding transcription factor activity	7.60699e-05	258
GO:0006955	GO:BP	immune response	4.90728e-13	1511		GO:0071407	GO:BP	cellular response to organic cyclic compound	8.47589e-05	603
GO:0035556	GO:BP	intracellular signal transduction	5.41391e-13	2413		GO:0034248	GO:BP	regulation of amide metabolic process	0.000100049	426
GO:0043068	GO:BP	positive regulation of programmed cell death	6.55087e-13	541		GO:0010564	GO:BP	regulation of cell cycle process	0.000105799	638
GO:0044271	GO:BP	cellular nitrogen compound biosynthetic process	7.2197e-13	4804		GO:0035239	GO:BP	tube morphogenesis	0.000107644	847
GO:0048731	GO:BP	system development	9.2214e-13	3890		GO:0002753	GO:BP	cytosolic pattern recognition receptor signaling pathway	0.000121541	80
GO:0044249	GO:BP	cellular biosynthetic process	9.28076e-13	5377		GO:0034341	GO:BP	response to type II interferon	0.000128028	142
GO:0030154	GO:BP	cell differentiation	9.98857e-13	4047		GO:0051170	GO:BP	import into nucleus	0.000132658	165
GO:0002831	GO:BP	regulation of response to biotic stimulus	1.58731e-12	412		GO:0009636	GO:BP	response to toxic substance	0.00014397	239
GO:1901564	GO:BP	organonitrogen compound metabolic process	1.83612e-12	6458		GO:0002253	GO:BP	activation of immune response	0.000162087	433
GO:0043065	GO:BP	positive regulation of apoptotic process	1.86465e-12	526		GO:0022603	GO:BP	regulation of anatomical structure morphogenesis	0.000175853	841
GO:0010942	GO:BP	positive regulation of cell death	2.97961e-12	610		GO:0001558	GO:BP	regulation of cell growth	0.000177974	391
GO:0051252	GO:BP	regulation of RNA metabolic process	3.81853e-12	3436		GO:2001243	GO:BP	negative regulation of intrinsic apoptotic signaling pathway	0.000189626	102
GO:0045893	GO:BP	positive regulation of DNA-templated transcription	4.38666e-12	1602		GO:0007623	GO:BP	circadian rhythm	0.000207395	230
GO:1903508	GO:BP	positive regulation of nucleic acid-templated transcription	4.38666e-12	1602		GO:0043618	GO:BP	regulation of transcription from RNA polymerase II promoter in response to stress	0.000221562	48
GO:0042127	GO:BP	regulation of cell population proliferation	5.32466e-12	1639		GO:0009895	GO:BP	negative regulation of catabolic process	0.00024128	311
GO:1902680	GO:BP	positive regulation of RNA biosynthetic process	6.23631e-12	1609		GO:0043066	GO:BP	negative regulation of apoptotic process	0.000243782	898
GO:0097190	GO:BP	apoptotic signaling pathway	6.67093e-12	579		GO:0006606	GO:BP	protein import into nucleus	0.000263152	159
GO:0009058	GO:BP	biosynthetic process	6.79211e-12	5818		GO:0002221	GO:BP	pattern recognition receptor signaling pathway	0.000263152	159
GO:0051716	GO:BP	cellular response to stimulus	7.32993e-12	7996		GO:0031401	GO:BP	positive regulation of protein modification process	0.000281138	918
GO:0009615	GO:BP	response to virus	7.85512e-12	331		GO:0060341	GO:BP	regulation of cellular localization	0.000284744	952
GO:0051128	GO:BP	regulation of cellular component organization	1.70648e-11	2337		GO:0051338	GO:BP	regulation of transferase activity	0.000316106	755
GO:0045088	GO:BP	regulation of innate immune response	2.01449e-11	327		GO:0043069	GO:BP	negative regulation of programmed cell death	0.000320329	921
GO:0009966	GO:BP	regulation of signal transduction	2.58583e-11	2745		GO:0008285	GO:BP	negative regulation of cell population proliferation	0.000362632	661
GO:0048584	GO:BP	positive regulation of response to stimulus	4.55593e-11	2096		GO:1903047	GO:BP	mitotic cell cycle process	0.000362632	661
GO:0044093	GO:BP	positive regulation of molecular function	5.29763e-11	1372		GO:0031669	GO:BP	cellular response to nutrient levels	0.000368978	249
GO:1901700	GO:BP	response to oxygen-containing compound	5.73989e-11	1962		GO:0002064	GO:BP	epithelial cell development	0.000400246	224
GO:0009888	GO:BP	tissue development	6.16324e-11	1981		GO:0045069	GO:BP	regulation of viral genome replication	0.000419072	77
GO:0097193	GO:BP	intrinsic apoptotic signaling pathway	6.99082e-11	291		GO:0010638	GO:BP	positive regulation of organelle organization	0.000462238	494
GO:0051607	GO:BP	defense response to virus	7.3797e-11	258		GO:0061061	GO:BP	muscle structure development	0.000466447	634
GO:0140546	GO:BP	defense response to symbiont	8.48831e-11	259		GO:0043620	GO:BP	regulation of DNA-templated transcription in response to stress	0.000484637	51
GO:0051172	GO:BP	negative regulation of nitrogen compound metabolic process	1.0019e-10	2221		GO:2000147	GO:BP	positive regulation of cell motility	0.000654289	546
GO:1901576	GO:BP	organic substance biosynthetic process	1.74749e-10	5734		GO:0032481	GO:BP	positive regulation of type I interferon production	0.000676879	61
GO:0050792	GO:BP	regulation of viral process	2.15687e-10	143		GO:0033365	GO:BP	protein localization to organelle	0.000682791	888
GO:0010628	GO:BP	positive regulation of gene expression	2.20002e-10	1142		GO:0060337	GO:BP	type I interferon-mediated signaling pathway	0.0007899	53
GO:0050790	GO:BP	regulation of catalytic activity	2.81567e-10	1638		GO:0002683	GO:BP	negative regulation of immune system process	0.000819332	443
GO:0031347	GO:BP	regulation of defense response	3.98859e-10	670		GO:0060760	GO:BP	positive regulation of response to cytokine stimulus	0.000839645	62
GO:0007049	GO:BP	cell cycle	5.36997e-10	1534		GO:0009124	GO:BP	nucleoside monophosphate biosynthetic process	0.000841015	45
GO:0002833	GO:BP	positive regulation of response to biotic stimulus	6.00591e-10	285		GO:0006417	GO:BP	regulation of translation	0.0009133	371
GO:0006351	GO:BP	DNA-templated transcription	9.70785e-10	3281		GO:0071216	GO:BP	cellular response to biotic stimulus	0.000973207	260
GO:0034504	GO:BP	protein localization to nucleus	9.8828e-10	289		GO:0071357	GO:BP	cellular response to type I interferon	0.000999282	54
GO:0097659	GO:BP	nucleic acid-templated transcription	1.00206e-09	3282		GO:0034612	GO:BP	response to tumor necrosis factor	0.00102143	234
GO:0032774	GO:BP	RNA biosynthetic process	1.41321e-09	3312		GO:2001242	GO:BP	regulation of intrinsic apoptotic signaling pathway	0.00105213	171
GO:0006355	GO:BP	regulation of DNA-templated transcription	1.6773e-09	3146		GO:0002758	GO:BP	innate immune response-activating signaling pathway	0.00105213	171
GO:1903506	GO:BP	regulation of nucleic acid-templated transcription	1.7881e-09	3148		GO:0043085	GO:BP	positive regulation of catalytic activity	0.00121367	970
GO:0023051	GO:BP	regulation of signaling	1.96799e-09	3170		GO:0030335	GO:BP	positive regulation of cell migration	0.00121833	526
GO:0050793	GO:BP	regulation of developmental process	2.23284e-09	2392		GO:0009267	GO:BP	cellular response to starvation	0.00126015	185
GO:0043412	GO:BP	macromolecule modification	2.24032e-09	3616		GO:0040007	GO:BP	growth	0.00133213	938
GO:0031324	GO:BP	negative regulation of cellular metabolic process	2.26528e-09	2051		GO:0009725	GO:BP	response to hormone	0.001435	957
GO:0045089	GO:BP	positive regulation of innate immune response	2.52328e-09	262		GO:0072593	GO:BP	reactive oxygen species metabolic process	0.00148226	212
GO:2001141	GO:BP	regulation of RNA biosynthetic process	2.70334e-09	3161		GO:0040017	GO:BP	positive regulation of locomotion	0.00166014	563
GO:0010646	GO:BP	regulation of cell communication	3.37126e-09	3168		GO:0042060	GO:BP	wound healing	0.00168328	380
GO:0036211	GO:BP	protein modification process	4.30248e-09	3425		GO:0001959	GO:BP	regulation of cytokine-mediated signaling pathway	0.00171598	128
GO:0048585	GO:BP	negative regulation of response to stimulus	4.41288e-09	1529		GO:0008284	GO:BP	positive regulation of cell population proliferation	0.00175075	962
GO:0031349	GO:BP	positive regulation of defense response	4.54619e-09	388		GO:0045071	GO:BP	negative regulation of viral genome replication	0.00180648	48
GO:0032101	GO:BP	regulation of response to external stimulus	4.86711e-09	961		GO:0016049	GO:BP	cell growth	0.00189741	472
GO:0009892	GO:BP	negative regulation of metabolic process	5.77158e-09	3090		GO:0030198	GO:BP	extracellular matrix organization	0.00194643	296
GO:0002682	GO:BP	regulation of immune system process	6.85983e-09	1354		GO:1902532	GO:BP	negative regulation of intracellular signal transduction	0.00202623	504
GO:0048513	GO:BP	animal organ development	7.14196e-09	3173		GO:0030522	GO:BP	intracellular receptor signaling pathway	0.00205348	269
GO:1903900	GO:BP	regulation of viral life cycle	7.74667e-09	124		GO:0009410	GO:BP	response to xenobiotic stimulus	0.0020751	520
GO:0006996	GO:BP	organelle organization	1.4792e-08	3312		GO:0043062	GO:BP	extracellular structure organization	0.00210075	297
GO:0006259	GO:BP	DNA metabolic process	1.71036e-08	936		GO:0045229	GO:BP	external encapsulating structure organization	0.00210075	297
GO:0010605	GO:BP	negative regulation of macromolecule metabolic process	1.92877e-08	2882		GO:1903901	GO:BP	negative regulation of viral life cycle	0.00222493	26
GO:0048525	GO:BP	negative regulation of viral process	2.06133e-08	77		GO:0035455	GO:BP	response to interferon-alpha	0.00222493	26
GO:0042221	GO:BP	response to chemical	2.22033e-08	4693		GO:0010035	GO:BP	response to inorganic substance	0.00226182	633
GO:0007166	GO:BP	cell surface receptor signaling pathway	2.90492e-08	2539		GO:0072332	GO:BP	intrinsic apoptotic signaling pathway by p53 class mediator	0.00245057	77
GO:0071840	GO:BP	cellular component organization or biogenesis	3.29473e-08	7536		GO:0080135	GO:BP	regulation of cellular response to stress	0.00275035	637
GO:0006796	GO:BP	phosphate-containing compound metabolic process	3.89405e-08	2585		GO:0002252	GO:BP	immune effector process	0.00279576	605
GO:0050776	GO:BP	regulation of immune response	3.9806e-08	781		GO:0031329	GO:BP	regulation of cellular catabolic process	0.00307399	543
GO:0033993	GO:BP	response to lipid	4.15682e-08	1047		GO:0019079	GO:BP	viral genome replication	0.00309044	110
GO:0006793	GO:BP	phosphorus metabolic process	4.64209e-08	2609		GO:2001234	GO:BP	negative regulation of apoptotic signaling pathway	0.00328766	234
GO:0060429	GO:BP	epithelium development	5.31791e-08	1231		GO:0048511	GO:BP	rhythmic process	0.00338344	332
GO:0019538	GO:BP	protein metabolic process	6.44527e-08	5602		GO:0009411	GO:BP	response to UV	0.00367615	146
GO:2000026	GO:BP	regulation of multicellular organismal development	8.59769e-08	1392		GO:0001932	GO:BP	regulation of protein phosphorylation	0.0037318	999
GO:0016477	GO:BP	cell migration	1.07302e-07	1431		GO:0071356	GO:BP	cellular response to tumor necrosis factor	0.00375024	209
GO:0032103	GO:BP	positive regulation of response to external stimulus	1.17078e-07	519		GO:0032922	GO:BP	circadian regulation of gene expression	0.00403875	70
GO:1901701	GO:BP	cellular response to oxygen-containing compound	1.20586e-07	1332		GO:0072331	GO:BP	signal transduction by p53 class mediator	0.00411633	147
GO:0009628	GO:BP	response to abiotic stimulus	1.92807e-07	1225		GO:0045786	GO:BP	negative regulation of cell cycle	0.00477357	337
GO:0009617	GO:BP	response to bacterium	2.01044e-07	777		GO:0045824	GO:BP	negative regulation of innate immune response	0.00483166	71
GO:0030855	GO:BP	epithelial cell differentiation	2.11675e-07	687		GO:0002684	GO:BP	positive regulation of immune system process	0.00498692	937
GO:0014070	GO:BP	response to organic cyclic compound	2.22563e-07	1096		GO:0070482	GO:BP	response to oxygen levels	0.00500499	397
GO:0016032	GO:BP	viral process	2.84165e-07	303		GO:0009156	GO:BP	ribonucleoside monophosphate biosynthetic process	0.0054174	36
GO:0051179	GO:BP	localization	3.04545e-07	5088		GO:1901699	GO:BP	cellular response to nitrogen compound	0.00560164	735
GO:0009653	GO:BP	anatomical structure morphogenesis	3.45523e-07	2597		GO:2000644	GO:BP	regulation of receptor catabolic process	0.00664358	11
GO:0051241	GO:BP	negative regulation of multicellular organismal process	3.81372e-07	1107		GO:0071363	GO:BP	cellular response to growth factor stimulus	0.00753797	675
GO:0051641	GO:BP	cellular localization	5.23736e-07	3223		GO:0042692	GO:BP	muscle cell differentiation	0.00821479	390
GO:0051726	GO:BP	regulation of cell cycle	6.11371e-07	970		GO:0050777	GO:BP	negative regulation of immune response	0.00837884	166
GO:0051247	GO:BP	positive regulation of protein metabolic process	7.57263e-07	1374		GO:0006281	GO:BP	DNA repair	0.00840649	483
GO:0006913	GO:BP	nucleocytoplasmic transport	7.97731e-07	326		GO:0018205	GO:BP	peptidyl-lysine modification	0.00872888	391
GO:0009056	GO:BP	catabolic process	8.3452e-07	2363		GO:0009168	GO:BP	purine ribonucleoside monophosphate biosynthetic process	0.00883296	23
GO:0009968	GO:BP	negative regulation of signal transduction	8.63051e-07	1174		GO:0098869	GO:BP	cellular oxidant detoxification	0.00903459	85
GO:0051169	GO:BP	nuclear transport	8.77982e-07	327		GO:0035458	GO:BP	cellular response to interferon-beta	0.0093098	38
GO:0031327	GO:BP	negative regulation of cellular biosynthetic process	9.52291e-07	1483		GO:0071219	GO:BP	cellular response to molecule of bacterial origin	0.00937672	233
GO:0002218	GO:BP	activation of innate immune response	1.00348e-06	195		GO:0001568	GO:BP	blood vessel development	0.00969134	664
GO:0051052	GO:BP	regulation of DNA metabolic process	1.00949e-06	477		GO:0001961	GO:BP	positive regulation of cytokine-mediated signaling pathway	0.0105118	56
GO:0006974	GO:BP	DNA damage response	1.19232e-06	761		GO:0042752	GO:BP	regulation of circadian rhythm	0.0111963	120
GO:0031399	GO:BP	regulation of protein modification process	1.22893e-06	1420		GO:0043484	GO:BP	regulation of RNA splicing	0.0112754	144
GO:0009059	GO:BP	macromolecule biosynthetic process	1.37857e-06	4783		GO:0051129	GO:BP	negative regulation of cellular component organization	0.0123714	703
GO:0009719	GO:BP	response to endogenous stimulus	1.49345e-06	1777		GO:0040008	GO:BP	regulation of growth	0.0130223	588
GO:0032501	GO:BP	multicellular organismal process	1.50899e-06	7704		GO:0043086	GO:BP	negative regulation of catalytic activity	0.0132235	572
GO:0022402	GO:BP	cell cycle process	1.64618e-06	1138		GO:0071222	GO:BP	cellular response to lipopolysaccharide	0.0137081	224
GO:0048870	GO:BP	cell motility	1.674e-06	1620		GO:1990748	GO:BP	cellular detoxification	0.0141707	99
GO:0033043	GO:BP	regulation of organelle organization	2.26791e-06	1095		GO:0070848	GO:BP	response to growth factor	0.0146701	707
GO:0006979	GO:BP	response to oxidative stress	2.34734e-06	460		GO:0070647	GO:BP	protein modification by small protein conjugation or removal	0.0149301	949
GO:0010558	GO:BP	negative regulation of macromolecule biosynthetic process	2.35263e-06	1436		GO:0097305	GO:BP	response to alcohol	0.015166	325
GO:0009890	GO:BP	negative regulation of biosynthetic process	2.71941e-06	1527		GO:0032652	GO:BP	regulation of interleukin-1 production	0.0161992	100
GO:0048646	GO:BP	anatomical structure formation involved in morphogenesis	3.21511e-06	1136		GO:0032612	GO:BP	interleukin-1 production	0.0161992	100
GO:0035456	GO:BP	response to interferon-beta	3.41431e-06	49		GO:0034198	GO:BP	cellular response to amino acid starvation	0.016414	49
GO:2000145	GO:BP	regulation of cell motility	3.54275e-06	940		GO:0002009	GO:BP	morphogenesis of an epithelium	0.0164255	544
GO:0033036	GO:BP	macromolecule localization	3.66187e-06	2733		GO:0002460	GO:BP	adaptive immune response based on somatic recombination of immune receptors built from immunoglobulin superfamily domains	0.0176991	298
GO:0040012	GO:BP	regulation of locomotion	3.7323e-06	990		GO:0034599	GO:BP	cellular response to oxidative stress	0.0176991	298
GO:0009894	GO:BP	regulation of catabolic process	3.79789e-06	909		GO:0009127	GO:BP	purine nucleoside monophosphate biosynthetic process	0.018032	25
GO:0007010	GO:BP	cytoskeleton organization	4.1386e-06	1398		GO:0009123	GO:BP	nucleoside monophosphate metabolic process	0.0180862	79
GO:0016043	GO:BP	cellular component organization	5.08358e-06	7308		GO:0009314	GO:BP	response to radiation	0.0182437	466
GO:0048468	GO:BP	cell development	5.35388e-06	2804		GO:0044089	GO:BP	positive regulation of cellular component biogenesis	0.0184219	498
GO:1901575	GO:BP	organic substance catabolic process	5.8094e-06	2016		GO:0009991	GO:BP	response to extracellular stimulus	0.0188108	629
GO:0030334	GO:BP	regulation of cell migration	6.39538e-06	887		GO:0030163	GO:BP	protein catabolic process	0.0195612	992
GO:0001816	GO:BP	cytokine production	6.49927e-06	713		GO:0042771	GO:BP	intrinsic apoptotic signaling pathway in response to DNA damage by p53 class mediator	0.019613	41
GO:0000278	GO:BP	mitotic cell cycle	6.77174e-06	808		GO:0097191	GO:BP	extrinsic apoptotic signaling pathway	0.0200421	215
GO:0009057	GO:BP	macromolecule catabolic process	6.8736e-06	1324		GO:0070212	GO:BP	protein poly-ADP-ribosylation	0.0201605	8
GO:0051276	GO:BP	chromosome organization	7.0888e-06	533		GO:0042594	GO:BP	response to starvation	0.0204918	229
GO:1902531	GO:BP	regulation of intracellular signal transduction	7.48608e-06	1536		GO:1900182	GO:BP	positive regulation of protein localization to nucleus	0.0210569	80
GO:0001817	GO:BP	regulation of cytokine production	7.9445e-06	701		GO:0060284	GO:BP	regulation of cell development	0.0211561	836
GO:0060548	GO:BP	negative regulation of cell death	8.95196e-06	1025		GO:0031570	GO:BP	DNA integrity checkpoint signaling	0.0222658	114
GO:0051090	GO:BP	regulation of DNA-binding transcription factor activity	1.00622e-05	409		GO:0000055	GO:BP	ribosomal large subunit export from nucleus	0.022892	13
GO:0002237	GO:BP	response to molecule of bacterial origin	1.07858e-05	396		GO:0006954	GO:BP	inflammatory response	0.0240924	685
GO:0045934	GO:BP	negative regulation of nucleobase-containing compound metabolic process	1.09939e-05	1458		GO:0046596	GO:BP	regulation of viral entry into host cell	0.0247465	42
GO:0140888	GO:BP	interferon-mediated signaling pathway	1.12e-05	69		GO:0048729	GO:BP	tissue morphogenesis	0.0247941	652
GO:0051240	GO:BP	positive regulation of multicellular organismal process	1.38402e-05	1624		GO:0032606	GO:BP	type I interferon production	0.0247965	92
GO:0023057	GO:BP	negative regulation of signaling	1.41399e-05	1290		GO:0032479	GO:BP	regulation of type I interferon production	0.0247965	92
GO:0040011	GO:BP	locomotion	1.42975e-05	1273		GO:0036003	GO:BP	positive regulation of transcription from RNA polymerase II promoter in response to stress	0.0250573	26
GO:0000302	GO:BP	response to reactive oxygen species	1.77345e-05	231		GO:0071346	GO:BP	cellular response to type II interferon	0.0250873	115
GO:0016310	GO:BP	phosphorylation	2.10058e-05	1726		GO:0048514	GO:BP	blood vessel morphogenesis	0.0259984	570
GO:2001233	GO:BP	regulation of apoptotic signaling pathway	2.31436e-05	378		GO:0072594	GO:BP	establishment of protein localization to organelle	0.0268661	426
GO:0071396	GO:BP	cellular response to lipid	2.62082e-05	629		GO:0044087	GO:BP	regulation of cellular component biogenesis	0.0297074	933
GO:0051253	GO:BP	negative regulation of RNA metabolic process	2.78738e-05	1342		GO:0042149	GO:BP	cellular response to glucose starvation	0.0302074	52
GO:0032496	GO:BP	response to lipopolysaccharide	2.92867e-05	381		GO:0008630	GO:BP	intrinsic apoptotic signaling pathway in response to DNA damage	0.0307688	105
GO:0009967	GO:BP	positive regulation of signal transduction	3.0565e-05	1450		GO:0071417	GO:BP	cellular response to organonitrogen compound	0.0309268	691
GO:0010648	GO:BP	negative regulation of cell communication	3.17224e-05	1293		GO:0006401	GO:BP	RNA catabolic process	0.0316756	263
GO:0019221	GO:BP	cytokine-mediated signaling pathway	3.1725e-05	396		GO:0098754	GO:BP	detoxification	0.035569	118
GO:0044092	GO:BP	negative regulation of molecular function	3.51525e-05	922		GO:0009611	GO:BP	response to wounding	0.0363352	528
GO:0046907	GO:BP	intracellular transport	3.60418e-05	1490		GO:1990928	GO:BP	response to amino acid starvation	0.0366358	53
GO:0006357	GO:BP	regulation of transcription by RNA polymerase II	3.76588e-05	2225		GO:0034250	GO:BP	positive regulation of amide metabolic process	0.038305	169
GO:0071496	GO:BP	cellular response to external stimulus	3.90695e-05	357		GO:0062197	GO:BP	cellular response to chemical stress	0.0385135	355
GO:0051054	GO:BP	positive regulation of DNA metabolic process	3.97527e-05	290		GO:0010948	GO:BP	negative regulation of cell cycle process	0.0391227	266
GO:0019220	GO:BP	regulation of phosphate metabolic process	4.19801e-05	1248		GO:0001944	GO:BP	vasculature development	0.0395217	697
GO:0051248	GO:BP	negative regulation of protein metabolic process	4.32335e-05	943		GO:0006402	GO:BP	mRNA catabolic process	0.040978	224
GO:0051174	GO:BP	regulation of phosphorus metabolic process	4.36726e-05	1249		GO:0006403	GO:BP	RNA localization	0.0411471	144
GO:0019058	GO:BP	viral life cycle	5.01128e-05	241		GO:0051348	GO:BP	negative regulation of transferase activity	0.043156	253
GO:0001819	GO:BP	positive regulation of cytokine production	5.18096e-05	460		GO:0016570	GO:BP	histone modification	0.0434344	483
GO:0070727	GO:BP	cellular macromolecule localization	5.24865e-05	2312		GO:0002250	GO:BP	adaptive immune response	0.0449008	373
GO:0006366	GO:BP	transcription by RNA polymerase II	5.71803e-05	2315		GO:0042770	GO:BP	signal transduction in response to DNA damage	0.0459044	171
GO:0031668	GO:BP	cellular response to extracellular stimulus	5.77256e-05	281		GO:0032801	GO:BP	receptor catabolic process	0.0461404	28
GO:0045944	GO:BP	positive regulation of transcription by RNA polymerase II	6.66023e-05	1225		GO:0031667	GO:BP	response to nutrient levels	0.0474712	600
GO:0008104	GO:BP	protein localization	6.9722e-05	2303		GO:0016604	GO:CC	nuclear body	1.27287e-13	722
GO:0050778	GO:BP	positive regulation of immune response	7.36176e-05	616		GO:0000785	GO:CC	chromatin	5.91859e-09	726
GO:0034340	GO:BP	response to type I interferon	7.36779e-05	60		GO:0016607	GO:CC	nuclear speck	1.38633e-07	349
GO:0060759	GO:BP	regulation of response to cytokine stimulus	7.38593e-05	138		GO:0016605	GO:CC	PML body	3.21586e-05	82
GO:0051091	GO:BP	positive regulation of DNA-binding transcription factor activity	7.60699e-05	258		GO:0016363	GO:CC	nuclear matrix	3.88006e-05	83
GO:0071407	GO:BP	cellular response to organic cyclic compound	8.47589e-05	603		GO:0034399	GO:CC	nuclear periphery	0.00017557	102
GO:0034248	GO:BP	regulation of amide metabolic process	0.000100049	426		GO:0030684	GO:CC	preribosome	0.000251138	74
GO:0010564	GO:BP	regulation of cell cycle process	0.000105799	638		GO:0005938	GO:CC	cell cortex	0.000608829	302
GO:0035239	GO:BP	tube morphogenesis	0.000107644	847		GO:0001533	GO:CC	cornified envelope	0.000693737	43
GO:0045595	GO:BP	regulation of cell differentiation	0.000107858	1521		GO:0043296	GO:CC	apical junction complex	0.000942415	149
GO:0002753	GO:BP	cytosolic pattern recognition receptor signaling pathway	0.000121541	80		GO:0032040	GO:CC	small-subunit processome	0.00200518	39
GO:0034341	GO:BP	response to type II interferon	0.000128028	142		GO:0090734	GO:CC	site of DNA damage	0.00248707	99
GO:0051170	GO:BP	import into nucleus	0.000132658	165		GO:0005911	GO:CC	cell-cell junction	0.00293589	477
GO:0009636	GO:BP	response to toxic substance	0.00014397	239		GO:0070161	GO:CC	anchoring junction	0.00363689	643
GO:0051234	GO:BP	establishment of localization	0.000161341	4468		GO:0048471	GO:CC	perinuclear region of cytoplasm	0.00559238	653
GO:0002253	GO:BP	activation of immune response	0.000162087	433		GO:0090575	GO:CC	RNA polymerase II transcription regulator complex	0.00885669	226
GO:0010629	GO:BP	negative regulation of gene expression	0.000167846	1249		GO:0035770	GO:CC	ribonucleoprotein granule	0.0119141	230
GO:0022603	GO:BP	regulation of anatomical structure morphogenesis	0.000175853	841		GO:0005667	GO:CC	transcription regulator complex	0.0142673	493
GO:0001558	GO:BP	regulation of cell growth	0.000177974	391		GO:0016327	GO:CC	apicolateral plasma membrane	0.0160247	23
GO:2001243	GO:BP	negative regulation of intrinsic apoptotic signaling pathway	0.000189626	102		GO:0005681	GO:CC	spliceosomal complex	0.0199641	195
GO:0006810	GO:BP	transport	0.000197923	4313		GO:0043657	GO:CC	host cell	0.0202135	6
GO:0007623	GO:BP	circadian rhythm	0.000207395	230		GO:0018995	GO:CC	host cellular component	0.0202135	6
GO:0035295	GO:BP	tube development	0.000207661	1098		GO:0036464	GO:CC	cytoplasmic ribonucleoprotein granule	0.023337	211
GO:0043618	GO:BP	regulation of transcription from RNA polymerase II promoter in response to stress	0.000221562	48		GO:1905369	GO:CC	endopeptidase complex	0.0299933	96
GO:0071495	GO:BP	cellular response to endogenous stimulus	0.000221719	1470		GO:0005923	GO:CC	bicellular tight junction	0.0318862	121
GO:0009895	GO:BP	negative regulation of catabolic process	0.00024128	311		GO:0070721	GO:CC	ISGF3 complex	0.0329727	3
GO:0043066	GO:BP	negative regulation of apoptotic process	0.000243782	898		GO:0043656	GO:CC	host intracellular region	0.0329727	3
GO:0045892	GO:BP	negative regulation of DNA-templated transcription	0.00025463	1225		GO:0020005	GO:CC	symbiont-containing vacuole membrane	0.0329727	3
GO:0006606	GO:BP	protein import into nucleus	0.000263152	159		GO:0033643	GO:CC	host cell part	0.0329727	3
GO:0002221	GO:BP	pattern recognition receptor signaling pathway	0.000263152	159		GO:0030430	GO:CC	host cell cytoplasm	0.0329727	3
GO:1903507	GO:BP	negative regulation of nucleic acid-templated transcription	0.000274432	1227		GO:0020003	GO:CC	symbiont-containing vacuole	0.0329727	3
GO:0031401	GO:BP	positive regulation of protein modification process	0.000281138	918		GO:0033655	GO:CC	host cell cytoplasm part	0.0329727	3
GO:0060341	GO:BP	regulation of cellular localization	0.000284744	952		GO:0033256	GO:CC	I-kappaB/NF-kappaB complex	0.0329727	3
GO:0051338	GO:BP	regulation of transferase activity	0.000316106	755		GO:0033646	GO:CC	host intracellular part	0.0329727	3
GO:0043069	GO:BP	negative regulation of programmed cell death	0.000320329	921		GO:0099512	GO:CC	supramolecular fiber	0.0331648	856
GO:1902679	GO:BP	negative regulation of RNA biosynthetic process	0.000330546	1232		GO:0099081	GO:CC	supramolecular polymer	0.0430223	864
GO:0023056	GO:BP	positive regulation of signaling	0.000331478	1664		GO:0110016	GO:CC	B-WICH complex	0.0455153	7
GO:0008285	GO:BP	negative regulation of cell population proliferation	0.000362632	661		GO:0008134	GO:MF	transcription factor binding	2.82381e-09	588
GO:1903047	GO:BP	mitotic cell cycle process	0.000362632	661		GO:0140297	GO:MF	DNA-binding transcription factor binding	2.85859e-08	485
GO:0031669	GO:BP	cellular response to nutrient levels	0.000368978	249		GO:0003712	GO:MF	transcription coregulator activity	4.30374e-08	451
GO:0002064	GO:BP	epithelial cell development	0.000400246	224		GO:0003714	GO:MF	transcription corepressor activity	1.12064e-05	169
GO:0045069	GO:BP	regulation of viral genome replication	0.000419072	77		GO:0061629	GO:MF	RNA polymerase II-specific DNA-binding transcription factor binding	4.31526e-05	353
GO:0010638	GO:BP	positive regulation of organelle organization	0.000462238	494		GO:0003682	GO:MF	chromatin binding	0.000117673	623
GO:0061061	GO:BP	muscle structure development	0.000466447	634		GO:0044389	GO:MF	ubiquitin-like protein ligase binding	0.000224411	308
GO:0042325	GO:BP	regulation of phosphorylation	0.000480712	1102		GO:0003713	GO:MF	transcription coactivator activity	0.000701491	244
GO:0043620	GO:BP	regulation of DNA-templated transcription in response to stress	0.000484637	51		GO:0140678	GO:MF	molecular function inhibitor activity	0.00160394	722
GO:0010647	GO:BP	positive regulation of cell communication	0.000554281	1662		GO:0042803	GO:MF	protein homodimerization activity	0.0026862	655
GO:0006468	GO:BP	protein phosphorylation	0.000604792	1500		GO:0017111	GO:MF	ribonucleoside triphosphate phosphatase activity	0.00421507	618
GO:0007399	GO:BP	nervous system development	0.000631701	2423		GO:0042826	GO:MF	histone deacetylase binding	0.00466425	118
GO:2000147	GO:BP	positive regulation of cell motility	0.000654289	546		GO:0019900	GO:MF	kinase binding	0.00737639	758
GO:0032481	GO:BP	positive regulation of type I interferon production	0.000676879	61		GO:0019901	GO:MF	protein kinase binding	0.0088091	682
GO:0033365	GO:BP	protein localization to organelle	0.000682791	888		GO:0031625	GO:MF	ubiquitin protein ligase binding	0.0091604	291
GO:0060337	GO:BP	type I interferon-mediated signaling pathway	0.0007899	53		GO:0042393	GO:MF	histone binding	0.0152473	257
GO:0002683	GO:BP	negative regulation of immune system process	0.000819332	443		GO:0004601	GO:MF	peroxidase activity	0.0198648	55
GO:0060760	GO:BP	positive regulation of response to cytokine stimulus	0.000839645	62		GO:0005080	GO:MF	protein kinase C binding	0.0208081	46
GO:0009124	GO:BP	nucleoside monophosphate biosynthetic process	0.000841015	45		GO:1990404	GO:MF	NAD+-protein ADP-ribosyltransferase activity	0.0216847	22
GO:0006417	GO:BP	regulation of translation	0.0009133	371		GO:0016462	GO:MF	pyrophosphatase activity	0.0256859	676
GO:0071216	GO:BP	cellular response to biotic stimulus	0.000973207	260		GO:0016684	GO:MF	oxidoreductase activity, acting on peroxide as acceptor	0.0281149	57
GO:0071357	GO:BP	cellular response to type I interferon	0.000999282	54		GO:0003950	GO:MF	NAD+ ADP-ribosyltransferase activity	0.0299129	23
GO:0034612	GO:BP	response to tumor necrosis factor	0.00102143	234		GO:0140657	GO:MF	ATP-dependent activity	0.0333632	586
GO:2001242	GO:BP	regulation of intrinsic apoptotic signaling pathway	0.00105213	171		GO:0016818	GO:MF	hydrolase activity, acting on acid anhydrides, in phosphorus-containing anhydrides	0.0338136	683
GO:0002758	GO:BP	innate immune response-activating signaling pathway	0.00105213	171		GO:0016817	GO:MF	hydrolase activity, acting on acid anhydrides	0.0365345	685
GO:0009790	GO:BP	embryo development	0.00118757	1232		GO:0016209	GO:MF	antioxidant activity	0.0404678	80
GO:0043085	GO:BP	positive regulation of catalytic activity	0.00121367	970		GO:0016810	GO:MF	hydrolase activity, acting on carbon-nitrogen (but not peptide) bonds	0.0449249	127
GO:0030335	GO:BP	positive regulation of cell migration	0.00121833	526		GO:0035851	GO:MF	Krueppel-associated box domain binding	0.0496209	3
GO:0009267	GO:BP	cellular response to starvation	0.00126015	185
GO:0040007	GO:BP	growth	0.00133213	938
GO:0072359	GO:BP	circulatory system development	0.00133683	1094
GO:0009725	GO:BP	response to hormone	0.001435	957
GO:0072593	GO:BP	reactive oxygen species metabolic process	0.00148226	212
GO:0040017	GO:BP	positive regulation of locomotion	0.00166014	563
GO:0042060	GO:BP	wound healing	0.00168328	380
GO:0001959	GO:BP	regulation of cytokine-mediated signaling pathway	0.00171598	128
GO:0008284	GO:BP	positive regulation of cell population proliferation	0.00175075	962
GO:0045071	GO:BP	negative regulation of viral genome replication	0.00180648	48
GO:0016049	GO:BP	cell growth	0.00189741	472
GO:0030198	GO:BP	extracellular matrix organization	0.00194643	296
GO:1902532	GO:BP	negative regulation of intracellular signal transduction	0.00202623	504
GO:0030522	GO:BP	intracellular receptor signaling pathway	0.00205348	269
GO:0007154	GO:BP	cell communication	0.00205531	7043
GO:0009410	GO:BP	response to xenobiotic stimulus	0.0020751	520
GO:0043062	GO:BP	extracellular structure organization	0.00210075	297
GO:0045229	GO:BP	external encapsulating structure organization	0.00210075	297
GO:1903901	GO:BP	negative regulation of viral life cycle	0.00222493	26
GO:0035455	GO:BP	response to interferon-alpha	0.00222493	26
GO:0010035	GO:BP	response to inorganic substance	0.00226182	633
GO:0072332	GO:BP	intrinsic apoptotic signaling pathway by p53 class mediator	0.00245057	77
GO:0080135	GO:BP	regulation of cellular response to stress	0.00275035	637
GO:0002252	GO:BP	immune effector process	0.00279576	605
GO:0032879	GO:BP	regulation of localization	0.00286771	2039
GO:0051649	GO:BP	establishment of localization in cell	0.00293299	2059
GO:0031329	GO:BP	regulation of cellular catabolic process	0.00307399	543
GO:0019079	GO:BP	viral genome replication	0.00309044	110
GO:2001234	GO:BP	negative regulation of apoptotic signaling pathway	0.00328766	234
GO:0007165	GO:BP	signal transduction	0.00337143	6507
GO:0048511	GO:BP	rhythmic process	0.00338344	332
GO:0009411	GO:BP	response to UV	0.00367615	146
GO:0001932	GO:BP	regulation of protein phosphorylation	0.0037318	999
GO:0071356	GO:BP	cellular response to tumor necrosis factor	0.00375024	209
GO:0032922	GO:BP	circadian regulation of gene expression	0.00403875	70
GO:0072331	GO:BP	signal transduction by p53 class mediator	0.00411633	147
GO:0045786	GO:BP	negative regulation of cell cycle	0.00477357	337
GO:0045824	GO:BP	negative regulation of innate immune response	0.00483166	71
GO:0002684	GO:BP	positive regulation of immune system process	0.00498692	937
GO:0070482	GO:BP	response to oxygen levels	0.00500499	397
GO:0009156	GO:BP	ribonucleoside monophosphate biosynthetic process	0.0054174	36
GO:1901699	GO:BP	cellular response to nitrogen compound	0.00560164	735
GO:2000644	GO:BP	regulation of receptor catabolic process	0.00664358	11
GO:0071363	GO:BP	cellular response to growth factor stimulus	0.00753797	675
GO:0042692	GO:BP	muscle cell differentiation	0.00821479	390
GO:0050777	GO:BP	negative regulation of immune response	0.00837884	166
GO:0006281	GO:BP	DNA repair	0.00840649	483
GO:0018205	GO:BP	peptidyl-lysine modification	0.00872888	391
GO:0009168	GO:BP	purine ribonucleoside monophosphate biosynthetic process	0.00883296	23
GO:0098869	GO:BP	cellular oxidant detoxification	0.00903459	85
GO:0035458	GO:BP	cellular response to interferon-beta	0.0093098	38
GO:0071219	GO:BP	cellular response to molecule of bacterial origin	0.00937672	233
GO:0001568	GO:BP	blood vessel development	0.00969134	664
GO:0023052	GO:BP	signaling	0.010203	6929
GO:0001961	GO:BP	positive regulation of cytokine-mediated signaling pathway	0.0105118	56
GO:0042752	GO:BP	regulation of circadian rhythm	0.0111963	120
GO:0043484	GO:BP	regulation of RNA splicing	0.0112754	144
GO:1901698	GO:BP	response to nitrogen compound	0.0119813	1229
GO:0051129	GO:BP	negative regulation of cellular component organization	0.0123714	703
GO:0051130	GO:BP	positive regulation of cellular component organization	0.0125741	1122
GO:0040008	GO:BP	regulation of growth	0.0130223	588
GO:0043086	GO:BP	negative regulation of catalytic activity	0.0132235	572
GO:0071222	GO:BP	cellular response to lipopolysaccharide	0.0137081	224
GO:1990748	GO:BP	cellular detoxification	0.0141707	99
GO:0070848	GO:BP	response to growth factor	0.0146701	707
GO:0070647	GO:BP	protein modification by small protein conjugation or removal	0.0149301	949
GO:0097305	GO:BP	response to alcohol	0.015166	325
GO:0032652	GO:BP	regulation of interleukin-1 production	0.0161992	100
GO:0032612	GO:BP	interleukin-1 production	0.0161992	100
GO:0034198	GO:BP	cellular response to amino acid starvation	0.016414	49
GO:0002009	GO:BP	morphogenesis of an epithelium	0.0164255	544
GO:0018193	GO:BP	peptidyl-amino acid modification	0.0168259	1167
GO:0002460	GO:BP	adaptive immune response based on somatic recombination of immune receptors built from immunoglobulin superfamily domains	0.0176991	298
GO:0034599	GO:BP	cellular response to oxidative stress	0.0176991	298
GO:0009127	GO:BP	purine nucleoside monophosphate biosynthetic process	0.018032	25
GO:0009123	GO:BP	nucleoside monophosphate metabolic process	0.0180862	79
GO:0009314	GO:BP	response to radiation	0.0182437	466
GO:0044089	GO:BP	positive regulation of cellular component biogenesis	0.0184219	498
GO:0009991	GO:BP	response to extracellular stimulus	0.0188108	629
GO:0030163	GO:BP	protein catabolic process	0.0195612	992
GO:0042771	GO:BP	intrinsic apoptotic signaling pathway in response to DNA damage by p53 class mediator	0.019613	41
GO:0097191	GO:BP	extrinsic apoptotic signaling pathway	0.0200421	215
GO:0070212	GO:BP	protein poly-ADP-ribosylation	0.0201605	8
GO:0042594	GO:BP	response to starvation	0.0204918	229
GO:0071702	GO:BP	organic substance transport	0.0207522	2532
GO:1900182	GO:BP	positive regulation of protein localization to nucleus	0.0210569	80
GO:0060284	GO:BP	regulation of cell development	0.0211561	836
GO:0031570	GO:BP	DNA integrity checkpoint signaling	0.0222658	114
GO:0007155	GO:BP	cell adhesion	0.02281	1268
GO:0000055	GO:BP	ribosomal large subunit export from nucleus	0.022892	13
GO:0051094	GO:BP	positive regulation of developmental process	0.0239402	1288
GO:0006954	GO:BP	inflammatory response	0.0240924	685
GO:0046596	GO:BP	regulation of viral entry into host cell	0.0247465	42
GO:0048729	GO:BP	tissue morphogenesis	0.0247941	652
GO:0032606	GO:BP	type I interferon production	0.0247965	92
GO:0032479	GO:BP	regulation of type I interferon production	0.0247965	92
GO:0036003	GO:BP	positive regulation of transcription from RNA polymerase II promoter in response to stress	0.0250573	26
GO:0071346	GO:BP	cellular response to type II interferon	0.0250873	115
GO:0048514	GO:BP	blood vessel morphogenesis	0.0259984	570
GO:0072594	GO:BP	establishment of protein localization to organelle	0.0268661	426
GO:0010243	GO:BP	response to organonitrogen compound	0.0272515	1164
GO:1901565	GO:BP	organonitrogen compound catabolic process	0.0273329	1274
GO:0044087	GO:BP	regulation of cellular component biogenesis	0.0297074	933
GO:0042149	GO:BP	cellular response to glucose starvation	0.0302074	52
GO:0008630	GO:BP	intrinsic apoptotic signaling pathway in response to DNA damage	0.0307688	105
GO:0071417	GO:BP	cellular response to organonitrogen compound	0.0309268	691
GO:0006401	GO:BP	RNA catabolic process	0.0316756	263
GO:0044248	GO:BP	cellular catabolic process	0.0336647	1281
GO:0098754	GO:BP	detoxification	0.035569	118
GO:0009611	GO:BP	response to wounding	0.0363352	528
GO:1990928	GO:BP	response to amino acid starvation	0.0366358	53
GO:0034250	GO:BP	positive regulation of amide metabolic process	0.038305	169
GO:0062197	GO:BP	cellular response to chemical stress	0.0385135	355
GO:0010948	GO:BP	negative regulation of cell cycle process	0.0391227	266
GO:0001944	GO:BP	vasculature development	0.0395217	697
GO:0006402	GO:BP	mRNA catabolic process	0.040978	224
GO:0006403	GO:BP	RNA localization	0.0411471	144
GO:0051348	GO:BP	negative regulation of transferase activity	0.043156	253
GO:0016570	GO:BP	histone modification	0.0434344	483
GO:0002250	GO:BP	adaptive immune response	0.0449008	373
GO:0044281	GO:BP	small molecule metabolic process	0.045226	1687
GO:0042770	GO:BP	signal transduction in response to DNA damage	0.0459044	171
GO:0032801	GO:BP	receptor catabolic process	0.0461404	28
GO:0031667	GO:BP	response to nutrient levels	0.0474712	600
GO:0005737	GO:CC	cytoplasm	5.68599e-36	10324
GO:0005654	GO:CC	nucleoplasm	1.37272e-32	2931
GO:0005829	GO:CC	cytosol	1.23328e-21	3541
GO:0016604	GO:CC	nuclear body	1.27287e-13	722
GO:0005694	GO:CC	chromosome	2.30586e-12	1205
GO:0005622	GO:CC	intracellular anatomical structure	1.60826e-09	16761
GO:0000785	GO:CC	chromatin	5.91859e-09	726
GO:0016607	GO:CC	nuclear speck	1.38633e-07	349
GO:0031981	GO:CC	nuclear lumen	1.88597e-07	5038
GO:0070013	GO:CC	intracellular organelle lumen	1.03382e-05	5456
GO:0031974	GO:CC	membrane-enclosed lumen	1.05415e-05	5457
GO:0043233	GO:CC	organelle lumen	1.05415e-05	5457
GO:0005634	GO:CC	nucleus	1.39605e-05	9480
GO:0016605	GO:CC	PML body	3.21586e-05	82
GO:0016363	GO:CC	nuclear matrix	3.88006e-05	83
GO:0005856	GO:CC	cytoskeleton	4.12491e-05	2058
GO:0110165	GO:CC	cellular anatomical entity	5.06607e-05	21267
GO:0099080	GO:CC	supramolecular complex	0.000147861	1158
GO:0034399	GO:CC	nuclear periphery	0.00017557	102
GO:0030684	GO:CC	preribosome	0.000251138	74
GO:0005938	GO:CC	cell cortex	0.000608829	302
GO:0001533	GO:CC	cornified envelope	0.000693737	43
GO:0043231	GO:CC	intracellular membrane-bounded organelle	0.000937857	13380
GO:0043296	GO:CC	apical junction complex	0.000942415	149
GO:0032040	GO:CC	small-subunit processome	0.00200518	39
GO:0090734	GO:CC	site of DNA damage	0.00248707	99
GO:0005911	GO:CC	cell-cell junction	0.00293589	477
GO:0070161	GO:CC	anchoring junction	0.00363689	643
GO:0030054	GO:CC	cell junction	0.00453582	2029
GO:0048471	GO:CC	perinuclear region of cytoplasm	0.00559238	653
GO:0043227	GO:CC	membrane-bounded organelle	0.00578019	13822
GO:0090575	GO:CC	RNA polymerase II transcription regulator complex	0.00885669	226
GO:0035770	GO:CC	ribonucleoprotein granule	0.0119141	230
GO:0005667	GO:CC	transcription regulator complex	0.0142673	493
GO:0016327	GO:CC	apicolateral plasma membrane	0.0160247	23
GO:0005681	GO:CC	spliceosomal complex	0.0199641	195
GO:0043657	GO:CC	host cell	0.0202135	6
GO:0018995	GO:CC	host cellular component	0.0202135	6
GO:0036464	GO:CC	cytoplasmic ribonucleoprotein granule	0.023337	211
GO:0031982	GO:CC	vesicle	0.0253592	1853
GO:0098590	GO:CC	plasma membrane region	0.0276942	1176
GO:1905369	GO:CC	endopeptidase complex	0.0299933	96
GO:0005923	GO:CC	bicellular tight junction	0.0318862	121
GO:0070721	GO:CC	ISGF3 complex	0.0329727	3
GO:0043656	GO:CC	host intracellular region	0.0329727	3
GO:0020005	GO:CC	symbiont-containing vacuole membrane	0.0329727	3
GO:0033643	GO:CC	host cell part	0.0329727	3
GO:0030430	GO:CC	host cell cytoplasm	0.0329727	3
GO:0020003	GO:CC	symbiont-containing vacuole	0.0329727	3
GO:0033655	GO:CC	host cell cytoplasm part	0.0329727	3
GO:0033256	GO:CC	I-kappaB/NF-kappaB complex	0.0329727	3
GO:0033646	GO:CC	host intracellular part	0.0329727	3
GO:0099512	GO:CC	supramolecular fiber	0.0331648	856
GO:0015630	GO:CC	microtubule cytoskeleton	0.0336751	1220
GO:0099081	GO:CC	supramolecular polymer	0.0430223	864
GO:0110016	GO:CC	B-WICH complex	0.0455153	7
GO:0005515	GO:MF	protein binding	1.78333e-41	8447
GO:0005488	GO:MF	binding	9.91655e-20	14802
GO:0042802	GO:MF	identical protein binding	7.95354e-17	1935
GO:0019899	GO:MF	enzyme binding	5.97003e-14	2016
GO:0008134	GO:MF	transcription factor binding	2.82381e-09	588
GO:0043167	GO:MF	ion binding	2.92522e-09	5158
GO:0140297	GO:MF	DNA-binding transcription factor binding	2.85859e-08	485
GO:0003712	GO:MF	transcription coregulator activity	4.30374e-08	451
GO:0003824	GO:MF	catalytic activity	8.7771e-07	5790
GO:0003714	GO:MF	transcription corepressor activity	1.12064e-05	169
GO:0000166	GO:MF	nucleotide binding	1.96475e-05	2130
GO:1901265	GO:MF	nucleoside phosphate binding	1.96475e-05	2130
GO:0036094	GO:MF	small molecule binding	2.46393e-05	2530
GO:0044877	GO:MF	protein-containing complex binding	3.09825e-05	1338
GO:0043168	GO:MF	anion binding	3.51373e-05	2363
GO:0061629	GO:MF	RNA polymerase II-specific DNA-binding transcription factor binding	4.31526e-05	353
GO:0043169	GO:MF	cation binding	8.36613e-05	3370
GO:0046872	GO:MF	metal ion binding	8.49843e-05	3277
GO:0097367	GO:MF	carbohydrate derivative binding	9.26921e-05	2165
GO:0003682	GO:MF	chromatin binding	0.000117673	623
GO:0017076	GO:MF	purine nucleotide binding	0.000170868	1991
GO:0044389	GO:MF	ubiquitin-like protein ligase binding	0.000224411	308
GO:0098772	GO:MF	molecular function regulator activity	0.000229743	1860
GO:0003713	GO:MF	transcription coactivator activity	0.000701491	244
GO:0035639	GO:MF	purine ribonucleoside triphosphate binding	0.00111247	1791
GO:0032553	GO:MF	ribonucleotide binding	0.00135118	1869
GO:0032555	GO:MF	purine ribonucleotide binding	0.00138133	1852
GO:0046983	GO:MF	protein dimerization activity	0.00155806	1012
GO:0140678	GO:MF	molecular function inhibitor activity	0.00160394	722
GO:0042803	GO:MF	protein homodimerization activity	0.0026862	655
GO:0017111	GO:MF	ribonucleoside triphosphate phosphatase activity	0.00421507	618
GO:0005102	GO:MF	signaling receptor binding	0.00444591	1400
GO:0042826	GO:MF	histone deacetylase binding	0.00466425	118
GO:0019900	GO:MF	kinase binding	0.00737639	758
GO:0019901	GO:MF	protein kinase binding	0.0088091	682
GO:0031625	GO:MF	ubiquitin protein ligase binding	0.0091604	291
GO:0030234	GO:MF	enzyme regulator activity	0.0118715	1190
GO:0042393	GO:MF	histone binding	0.0152473	257
GO:0030554	GO:MF	adenyl nucleotide binding	0.0154033	1621
GO:0004601	GO:MF	peroxidase activity	0.0198648	55
GO:0005080	GO:MF	protein kinase C binding	0.0208081	46
GO:1990404	GO:MF	NAD+-protein ADP-ribosyltransferase activity	0.0216847	22
GO:0016462	GO:MF	pyrophosphatase activity	0.0256859	676
GO:0016684	GO:MF	oxidoreductase activity, acting on peroxide as acceptor	0.0281149	57
GO:0003950	GO:MF	NAD+ ADP-ribosyltransferase activity	0.0299129	23
GO:0140657	GO:MF	ATP-dependent activity	0.0333632	586
GO:0016818	GO:MF	hydrolase activity, acting on acid anhydrides, in phosphorus-containing anhydrides	0.0338136	683
GO:0016817	GO:MF	hydrolase activity, acting on acid anhydrides	0.0365345	685
GO:0016209	GO:MF	antioxidant activity	0.0404678	80
GO:0016810	GO:MF	hydrolase activity, acting on carbon-nitrogen (but not peptide) bonds	0.0449249	127
GO:0035851	GO:MF	Krueppel-associated box domain binding	0.0496209	3

## Sheet: 7. rat IDPN-3wk DOWN
term_id	source	term_name	p_value	term_size		term_id	source	term_name	p_value	term_size
GO:0048731	GO:BP	system development	7.99379e-22	3890		GO:0000902	GO:BP	cell morphogenesis	2.00764e-14	960
GO:0007275	GO:BP	multicellular organism development	4.82685e-19	4587		GO:0007610	GO:BP	behavior	4.42395e-14	698
GO:0120036	GO:BP	plasma membrane bounded cell projection organization	7.4598e-19	1503		GO:0032989	GO:BP	cellular component morphogenesis	2.61348e-10	774
GO:0007399	GO:BP	nervous system development	1.16585e-18	2423		GO:0048812	GO:BP	neuron projection morphogenesis	3.94631e-10	630
GO:0022008	GO:BP	neurogenesis	1.5108e-18	1759		GO:0120039	GO:BP	plasma membrane bounded cell projection morphogenesis	9.89728e-10	645
GO:0030030	GO:BP	cell projection organization	2.94022e-18	1530		GO:0032990	GO:BP	cell part morphogenesis	1.15344e-09	669
GO:0048699	GO:BP	generation of neurons	4.14296e-18	1513		GO:0048858	GO:BP	cell projection morphogenesis	1.25812e-09	649
GO:0048856	GO:BP	anatomical structure development	8.44642e-18	5664		GO:0007416	GO:BP	synapse assembly	1.44426e-09	189
GO:0032502	GO:BP	developmental process	1.22244e-17	6150		GO:0000904	GO:BP	cell morphogenesis involved in differentiation	2.86521e-09	663
GO:0030182	GO:BP	neuron differentiation	1.16657e-16	1437		GO:0048667	GO:BP	cell morphogenesis involved in neuron differentiation	4.20044e-09	584
GO:0048869	GO:BP	cellular developmental process	3.29538e-16	4070		GO:0034329	GO:BP	cell junction assembly	6.70327e-09	429
GO:0030154	GO:BP	cell differentiation	4.10671e-16	4047		GO:0034330	GO:BP	cell junction organization	1.81276e-08	741
GO:0048468	GO:BP	cell development	1.04193e-15	2804		GO:0099537	GO:BP	trans-synaptic signaling	2.62724e-08	703
GO:0048666	GO:BP	neuron development	7.41891e-15	1167		GO:0007626	GO:BP	locomotory behavior	2.84037e-08	230
GO:0031175	GO:BP	neuron projection development	8.36019e-15	1011		GO:0099536	GO:BP	synaptic signaling	4.74216e-08	737
GO:0000902	GO:BP	cell morphogenesis	2.00764e-14	960		GO:0007605	GO:BP	sensory perception of sound	5.22595e-08	158
GO:0007610	GO:BP	behavior	4.42395e-14	698		GO:0003341	GO:BP	cilium movement	5.54112e-08	204
GO:0048513	GO:BP	animal organ development	7.70394e-14	3173		GO:0050803	GO:BP	regulation of synapse structure or activity	1.39949e-07	263
GO:0009653	GO:BP	anatomical structure morphogenesis	2.04557e-13	2597		GO:0098916	GO:BP	anterograde trans-synaptic signaling	1.90583e-07	696
GO:0032501	GO:BP	multicellular organismal process	1.24857e-12	7704		GO:0007268	GO:BP	chemical synaptic transmission	1.90583e-07	696
GO:0007155	GO:BP	cell adhesion	3.29964e-12	1268		GO:1901888	GO:BP	regulation of cell junction assembly	3.05009e-07	220
GO:0051179	GO:BP	localization	4.11969e-12	5088		GO:0050954	GO:BP	sensory perception of mechanical stimulus	3.19598e-07	188
GO:0032989	GO:BP	cellular component morphogenesis	2.61348e-10	774		GO:0007611	GO:BP	learning or memory	3.76334e-07	292
GO:0007010	GO:BP	cytoskeleton organization	2.83562e-10	1398		GO:0035082	GO:BP	axoneme assembly	4.1391e-07	91
GO:0051234	GO:BP	establishment of localization	3.29367e-10	4468		GO:0050807	GO:BP	regulation of synapse organization	4.39027e-07	258
GO:0006810	GO:BP	transport	3.83514e-10	4313		GO:0050808	GO:BP	synapse organization	4.84983e-07	472
GO:0048812	GO:BP	neuron projection morphogenesis	3.94631e-10	630		GO:0007156	GO:BP	homophilic cell adhesion via plasma membrane adhesion molecules	6.83823e-07	120
GO:0051049	GO:BP	regulation of transport	5.22667e-10	1702		GO:0001578	GO:BP	microtubule bundle formation	9.1603e-07	122
GO:0065008	GO:BP	regulation of biological quality	5.32604e-10	2806		GO:0051963	GO:BP	regulation of synapse assembly	9.1603e-07	122
GO:0120039	GO:BP	plasma membrane bounded cell projection morphogenesis	9.89728e-10	645		GO:0030029	GO:BP	actin filament-based process	1.13717e-06	780
GO:0016043	GO:BP	cellular component organization	1.02157e-09	7308		GO:0050890	GO:BP	cognition	1.38288e-06	327
GO:0032990	GO:BP	cell part morphogenesis	1.15344e-09	669		GO:0098742	GO:BP	cell-cell adhesion via plasma-membrane adhesion molecules	2.61103e-06	208
GO:0048870	GO:BP	cell motility	1.24423e-09	1620		GO:0007018	GO:BP	microtubule-based movement	5.22209e-06	406
GO:0048858	GO:BP	cell projection morphogenesis	1.25812e-09	649		GO:0007612	GO:BP	learning	8.54281e-06	170
GO:0007267	GO:BP	cell-cell signaling	1.3297e-09	1464		GO:0120031	GO:BP	plasma membrane bounded cell projection assembly	1.47713e-05	532
GO:0007416	GO:BP	synapse assembly	1.44426e-09	189		GO:0061564	GO:BP	axon development	1.68206e-05	490
GO:0000904	GO:BP	cell morphogenesis involved in differentiation	2.86521e-09	663		GO:0007420	GO:BP	brain development	2.33925e-05	827
GO:0032879	GO:BP	regulation of localization	4.05093e-09	2039		GO:0030036	GO:BP	actin cytoskeleton organization	2.38524e-05	705
GO:0048667	GO:BP	cell morphogenesis involved in neuron differentiation	4.20044e-09	584		GO:0030031	GO:BP	cell projection assembly	2.59675e-05	543
GO:0034329	GO:BP	cell junction assembly	6.70327e-09	429		GO:0060322	GO:BP	head development	7.04248e-05	881
GO:0034330	GO:BP	cell junction organization	1.81276e-08	741		GO:0007409	GO:BP	axonogenesis	0.000140291	441
GO:0099537	GO:BP	trans-synaptic signaling	2.62724e-08	703		GO:0007017	GO:BP	microtubule-based process	0.000145302	901
GO:0007626	GO:BP	locomotory behavior	2.84037e-08	230		GO:0042490	GO:BP	mechanoreceptor differentiation	0.000172597	89
GO:0071840	GO:BP	cellular component organization or biogenesis	4.70061e-08	7536		GO:0032940	GO:BP	secretion by cell	0.000177078	804
GO:0099536	GO:BP	synaptic signaling	4.74216e-08	737		GO:0140352	GO:BP	export from cell	0.000190458	857
GO:0007605	GO:BP	sensory perception of sound	5.22595e-08	158		GO:0007423	GO:BP	sensory organ development	0.000229695	637
GO:0003341	GO:BP	cilium movement	5.54112e-08	204		GO:0051960	GO:BP	regulation of nervous system development	0.000362283	505
GO:0006996	GO:BP	organelle organization	7.40639e-08	3312		GO:0048839	GO:BP	inner ear development	0.000366547	229
GO:0050803	GO:BP	regulation of synapse structure or activity	1.39949e-07	263		GO:0070925	GO:BP	organelle assembly	0.000412973	905
GO:0098916	GO:BP	anterograde trans-synaptic signaling	1.90583e-07	696		GO:0051050	GO:BP	positive regulation of transport	0.000457255	908
GO:0007268	GO:BP	chemical synaptic transmission	1.90583e-07	696		GO:0051962	GO:BP	positive regulation of nervous system development	0.00053513	314
GO:1901888	GO:BP	regulation of cell junction assembly	3.05009e-07	220		GO:0043583	GO:BP	ear development	0.000848081	260
GO:0050954	GO:BP	sensory perception of mechanical stimulus	3.19598e-07	188		GO:0046903	GO:BP	secretion	0.000958	957
GO:0007611	GO:BP	learning or memory	3.76334e-07	292		GO:0031589	GO:BP	cell-substrate adhesion	0.00108306	347
GO:0035082	GO:BP	axoneme assembly	4.1391e-07	91		GO:0050910	GO:BP	detection of mechanical stimulus involved in sensory perception of sound	0.00116311	20
GO:0050807	GO:BP	regulation of synapse organization	4.39027e-07	258		GO:1905606	GO:BP	regulation of presynapse assembly	0.00137901	39
GO:0050808	GO:BP	synapse organization	4.84983e-07	472		GO:0099174	GO:BP	regulation of presynapse organization	0.00173903	40
GO:0051128	GO:BP	regulation of cellular component organization	6.36711e-07	2337		GO:0044782	GO:BP	cilium organization	0.00188289	379
GO:0007156	GO:BP	homophilic cell adhesion via plasma membrane adhesion molecules	6.83823e-07	120		GO:0042391	GO:BP	regulation of membrane potential	0.00207044	426
GO:0001578	GO:BP	microtubule bundle formation	9.1603e-07	122		GO:0044087	GO:BP	regulation of cellular component biogenesis	0.00244007	933
GO:0051963	GO:BP	regulation of synapse assembly	9.1603e-07	122		GO:0048589	GO:BP	developmental growth	0.00248801	723
GO:0030029	GO:BP	actin filament-based process	1.13717e-06	780		GO:0040007	GO:BP	growth	0.0028484	938
GO:0051641	GO:BP	cellular localization	1.25668e-06	3223		GO:0051965	GO:BP	positive regulation of synapse assembly	0.00289465	67
GO:0050890	GO:BP	cognition	1.38288e-06	327		GO:2000145	GO:BP	regulation of cell motility	0.00302898	940
GO:0016477	GO:BP	cell migration	1.64878e-06	1431		GO:0030334	GO:BP	regulation of cell migration	0.00310611	887
GO:0098742	GO:BP	cell-cell adhesion via plasma-membrane adhesion molecules	2.61103e-06	208		GO:0023061	GO:BP	signal release	0.00338006	507
GO:0007417	GO:BP	central nervous system development	2.66736e-06	1100		GO:0099084	GO:BP	postsynaptic specialization organization	0.00338908	55
GO:0007018	GO:BP	microtubule-based movement	5.22209e-06	406		GO:0098609	GO:BP	cell-cell adhesion	0.00378051	787
GO:0007612	GO:BP	learning	8.54281e-06	170		GO:0060271	GO:BP	cilium assembly	0.00381881	348
GO:0048518	GO:BP	positive regulation of biological process	1.16074e-05	5993		GO:0050804	GO:BP	modulation of chemical synaptic transmission	0.00437045	513
GO:0048522	GO:BP	positive regulation of cellular process	1.21022e-05	5299		GO:0007015	GO:BP	actin filament organization	0.0044319	442
GO:0120031	GO:BP	plasma membrane bounded cell projection assembly	1.47713e-05	532		GO:0099177	GO:BP	regulation of trans-synaptic signaling	0.00455955	514
GO:0061564	GO:BP	axon development	1.68206e-05	490		GO:0040012	GO:BP	regulation of locomotion	0.00595668	990
GO:0065007	GO:BP	biological regulation	1.73614e-05	12648		GO:0051046	GO:BP	regulation of secretion	0.00597961	645
GO:0007420	GO:BP	brain development	2.33925e-05	827		GO:0099504	GO:BP	synaptic vesicle cycle	0.00601119	209
GO:0030036	GO:BP	actin cytoskeleton organization	2.38524e-05	705		GO:0042063	GO:BP	gliogenesis	0.00645256	358
GO:0030031	GO:BP	cell projection assembly	2.59675e-05	543		GO:0060119	GO:BP	inner ear receptor cell development	0.00663789	59
GO:0050794	GO:BP	regulation of cellular process	4.14739e-05	11302		GO:1903530	GO:BP	regulation of secretion by cell	0.00682242	573
GO:0060322	GO:BP	head development	7.04248e-05	881		GO:0010975	GO:BP	regulation of neuron projection development	0.00734375	477
GO:0048523	GO:BP	negative regulation of cellular process	8.03537e-05	4496		GO:0099173	GO:BP	postsynapse organization	0.00742873	212
GO:0051130	GO:BP	positive regulation of cellular component organization	8.39135e-05	1122		GO:0030198	GO:BP	extracellular matrix organization	0.00802357	296
GO:0050789	GO:BP	regulation of biological process	0.000114773	12269		GO:0120035	GO:BP	regulation of plasma membrane bounded cell projection organization	0.00828533	654
GO:0040011	GO:BP	locomotion	0.000132529	1273		GO:0045229	GO:BP	external encapsulating structure organization	0.00849175	297
GO:0007409	GO:BP	axonogenesis	0.000140291	441		GO:0043062	GO:BP	extracellular structure organization	0.00849175	297
GO:0007017	GO:BP	microtubule-based process	0.000145302	901		GO:0000226	GO:BP	microtubule cytoskeleton organization	0.00855614	604
GO:0042490	GO:BP	mechanoreceptor differentiation	0.000172597	89		GO:0097435	GO:BP	supramolecular fiber organization	0.00856111	759
GO:0032940	GO:BP	secretion by cell	0.000177078	804		GO:0007613	GO:BP	memory	0.00866123	139
GO:0140352	GO:BP	export from cell	0.000190458	857		GO:0099054	GO:BP	presynapse assembly	0.00888008	48
GO:0010646	GO:BP	regulation of cell communication	0.000219696	3168		GO:0048167	GO:BP	regulation of synaptic plasticity	0.00914257	215
GO:0007423	GO:BP	sensory organ development	0.000229695	637		GO:0099003	GO:BP	vesicle-mediated transport in synapse	0.010289	237
GO:0023056	GO:BP	positive regulation of signaling	0.000241389	1664		GO:0097106	GO:BP	postsynaptic density organization	0.010632	49
GO:0051649	GO:BP	establishment of localization in cell	0.000302144	2059		GO:1902075	GO:BP	cellular response to salt	0.0119045	199
GO:0051960	GO:BP	regulation of nervous system development	0.000362283	505		GO:0099068	GO:BP	postsynapse assembly	0.0126333	38
GO:0048839	GO:BP	inner ear development	0.000366547	229		GO:0031344	GO:BP	regulation of cell projection organization	0.0135542	668
GO:0003008	GO:BP	system process	0.000378119	2593		GO:0048488	GO:BP	synaptic vesicle endocytosis	0.0142603	64
GO:0009888	GO:BP	tissue development	0.000397983	1981		GO:0030534	GO:BP	adult behavior	0.0166182	165
GO:0070925	GO:BP	organelle assembly	0.000412973	905		GO:0034220	GO:BP	monoatomic ion transmembrane transport	0.0171544	972
GO:0051050	GO:BP	positive regulation of transport	0.000457255	908		GO:0001508	GO:BP	action potential	0.0172	129
GO:0010647	GO:BP	positive regulation of cell communication	0.000472037	1662		GO:1901890	GO:BP	positive regulation of cell junction assembly	0.0175141	112
GO:0051962	GO:BP	positive regulation of nervous system development	0.00053513	314		GO:0030001	GO:BP	metal ion transport	0.0177874	863
GO:0023051	GO:BP	regulation of signaling	0.000717727	3170		GO:0140238	GO:BP	presynaptic endocytosis	0.0189677	66
GO:2000026	GO:BP	regulation of multicellular organismal development	0.000762291	1392		GO:1904752	GO:BP	regulation of vascular associated smooth muscle cell migration	0.0191459	29
GO:0043583	GO:BP	ear development	0.000848081	260		GO:0001539	GO:BP	cilium or flagellum-dependent cell motility	0.0194006	167
GO:0046903	GO:BP	secretion	0.000958	957		GO:0060285	GO:BP	cilium-dependent cell motility	0.0194006	167
GO:0031589	GO:BP	cell-substrate adhesion	0.00108306	347		GO:0060113	GO:BP	inner ear receptor cell differentiation	0.019732	81
GO:0050910	GO:BP	detection of mechanical stimulus involved in sensory perception of sound	0.00116311	20		GO:0035249	GO:BP	synaptic transmission, glutamatergic	0.0204417	97
GO:1905606	GO:BP	regulation of presynapse assembly	0.00137901	39		GO:0044458	GO:BP	motile cilium assembly	0.0217876	67
GO:0099174	GO:BP	regulation of presynapse organization	0.00173903	40		GO:0035418	GO:BP	protein localization to synapse	0.0222668	82
GO:0048519	GO:BP	negative regulation of biological process	0.00176974	5362		GO:0003351	GO:BP	epithelial cilium movement involved in extracellular fluid movement	0.0230623	41
GO:0044782	GO:BP	cilium organization	0.00188289	379		GO:1902414	GO:BP	protein localization to cell junction	0.0234774	115
GO:0042391	GO:BP	regulation of membrane potential	0.00207044	426		GO:0007507	GO:BP	heart development	0.0240993	607
GO:0044087	GO:BP	regulation of cellular component biogenesis	0.00244007	933		GO:0007411	GO:BP	axon guidance	0.0243543	230
GO:0048589	GO:BP	developmental growth	0.00248801	723		GO:1903421	GO:BP	regulation of synaptic vesicle recycling	0.0244213	30
GO:0035556	GO:BP	intracellular signal transduction	0.00270828	2413		GO:0060117	GO:BP	auditory receptor cell development	0.0244213	30
GO:0040007	GO:BP	growth	0.0028484	938		GO:0099172	GO:BP	presynapse organization	0.0245474	54
GO:0051965	GO:BP	positive regulation of synapse assembly	0.00289465	67		GO:0097485	GO:BP	neuron projection guidance	0.0259139	231
GO:2000145	GO:BP	regulation of cell motility	0.00302898	940		GO:0010959	GO:BP	regulation of metal ion transport	0.0274462	388
GO:0030334	GO:BP	regulation of cell migration	0.00310611	887		GO:0060627	GO:BP	regulation of vesicle-mediated transport	0.0304213	537
GO:0050793	GO:BP	regulation of developmental process	0.00329474	2392		GO:1904738	GO:BP	vascular associated smooth muscle cell migration	0.0308475	31
GO:0023061	GO:BP	signal release	0.00338006	507		GO:0098698	GO:BP	postsynaptic specialization assembly	0.0308475	31
GO:0099084	GO:BP	postsynaptic specialization organization	0.00338908	55		GO:0030900	GO:BP	forebrain development	0.0324089	464
GO:0098609	GO:BP	cell-cell adhesion	0.00378051	787		GO:0098655	GO:BP	monoatomic cation transmembrane transport	0.0359287	805
GO:0060271	GO:BP	cilium assembly	0.00381881	348		GO:0009612	GO:BP	response to mechanical stimulus	0.0365316	258
GO:0050804	GO:BP	modulation of chemical synaptic transmission	0.00437045	513		GO:0006858	GO:BP	extracellular transport	0.0399717	44
GO:0007015	GO:BP	actin filament organization	0.0044319	442		GO:0034765	GO:BP	regulation of monoatomic ion transmembrane transport	0.0409763	421
GO:0099177	GO:BP	regulation of trans-synaptic signaling	0.00455955	514		GO:0006897	GO:BP	endocytosis	0.0411044	675
GO:0040012	GO:BP	regulation of locomotion	0.00595668	990		GO:0051093	GO:BP	negative regulation of developmental process	0.0432352	922
GO:0051046	GO:BP	regulation of secretion	0.00597961	645		GO:0048568	GO:BP	embryonic organ development	0.0447986	497
GO:0099504	GO:BP	synaptic vesicle cycle	0.00601119	209		GO:0090102	GO:BP	cochlea development	0.0448625	58
GO:0042063	GO:BP	gliogenesis	0.00645256	358		GO:0022603	GO:BP	regulation of anatomical structure morphogenesis	0.0460886	841
GO:0060119	GO:BP	inner ear receptor cell development	0.00663789	59		GO:0050974	GO:BP	detection of mechanical stimulus involved in sensory perception	0.0475276	45
GO:1903530	GO:BP	regulation of secretion by cell	0.00682242	573		GO:0097060	GO:CC	synaptic membrane	5.22087e-13	401
GO:0010975	GO:BP	regulation of neuron projection development	0.00734375	477		GO:0098978	GO:CC	glutamatergic synapse	2.18776e-11	540
GO:0099173	GO:BP	postsynapse organization	0.00742873	212		GO:0005929	GO:CC	cilium	4.23119e-10	668
GO:0030198	GO:BP	extracellular matrix organization	0.00802357	296		GO:0030424	GO:CC	axon	9.63841e-10	661
GO:0120035	GO:BP	regulation of plasma membrane bounded cell projection organization	0.00828533	654		GO:0098794	GO:CC	postsynapse	1.73578e-09	693
GO:0045229	GO:BP	external encapsulating structure organization	0.00849175	297		GO:0031514	GO:CC	motile cilium	2.57355e-09	237
GO:0043062	GO:BP	extracellular structure organization	0.00849175	297		GO:0098793	GO:CC	presynapse	3.21111e-09	597
GO:0000226	GO:BP	microtubule cytoskeleton organization	0.00855614	604		GO:0060076	GO:CC	excitatory synapse	1.29865e-08	71
GO:0097435	GO:BP	supramolecular fiber organization	0.00856111	759		GO:0045211	GO:CC	postsynaptic membrane	2.69667e-08	278
GO:0033036	GO:BP	macromolecule localization	0.00860509	2733		GO:0036477	GO:CC	somatodendritic compartment	4.09705e-08	894
GO:0007613	GO:BP	memory	0.00866123	139		GO:0097447	GO:CC	dendritic tree	7.48699e-08	632
GO:0099054	GO:BP	presynapse assembly	0.00888008	48		GO:0030425	GO:CC	dendrite	2.12097e-07	630
GO:0051239	GO:BP	regulation of multicellular organismal process	0.00903196	2898		GO:0005858	GO:CC	axonemal dynein complex	4.26047e-07	21
GO:0048167	GO:BP	regulation of synaptic plasticity	0.00914257	215		GO:0098984	GO:CC	neuron to neuron synapse	1.30595e-06	406
GO:0009887	GO:BP	animal organ morphogenesis	0.00919042	1061		GO:0099568	GO:CC	cytoplasmic region	2.89641e-06	262
GO:0099003	GO:BP	vesicle-mediated transport in synapse	0.010289	237		GO:0098862	GO:CC	cluster of actin-based cell projections	3.11901e-06	176
GO:0097106	GO:BP	postsynaptic density organization	0.010632	49		GO:0032421	GO:CC	stereocilium bundle	5.04108e-06	66
GO:1902075	GO:BP	cellular response to salt	0.0119045	199		GO:0005930	GO:CC	axoneme	6.9613e-06	136
GO:0099068	GO:BP	postsynapse assembly	0.0126333	38		GO:0032420	GO:CC	stereocilium	8.17348e-06	57
GO:0031344	GO:BP	regulation of cell projection organization	0.0135542	668		GO:0097014	GO:CC	ciliary plasm	8.77361e-06	138
GO:0048488	GO:BP	synaptic vesicle endocytosis	0.0142603	64		GO:0042734	GO:CC	presynaptic membrane	1.76039e-05	177
GO:0006811	GO:BP	monoatomic ion transport	0.0157131	1224		GO:0098858	GO:CC	actin-based cell projection	1.96406e-05	213
GO:0030534	GO:BP	adult behavior	0.0166182	165		GO:0099572	GO:CC	postsynaptic specialization	2.35357e-05	392
GO:0034220	GO:BP	monoatomic ion transmembrane transport	0.0171544	972		GO:0032279	GO:CC	asymmetric synapse	2.64033e-05	373
GO:0001508	GO:BP	action potential	0.0172	129		GO:0099081	GO:CC	supramolecular polymer	2.96586e-05	864
GO:1901890	GO:BP	positive regulation of cell junction assembly	0.0175141	112		GO:0014069	GO:CC	postsynaptic density	3.72688e-05	358
GO:0030001	GO:BP	metal ion transport	0.0177874	863		GO:0032838	GO:CC	plasma membrane bounded cell projection cytoplasm	5.60576e-05	226
GO:0050877	GO:BP	nervous system process	0.0187882	1953		GO:0034702	GO:CC	monoatomic ion channel complex	0.000119751	275
GO:0140238	GO:BP	presynaptic endocytosis	0.0189677	66		GO:0099512	GO:CC	supramolecular fiber	0.000132854	856
GO:1904752	GO:BP	regulation of vascular associated smooth muscle cell migration	0.0191459	29		GO:0030286	GO:CC	dynein complex	0.000196093	62
GO:0001539	GO:BP	cilium or flagellum-dependent cell motility	0.0194006	167		GO:0043025	GO:CC	neuronal cell body	0.000242276	575
GO:0060285	GO:BP	cilium-dependent cell motility	0.0194006	167		GO:0070382	GO:CC	exocytic vesicle	0.00024714	227
GO:0060113	GO:BP	inner ear receptor cell differentiation	0.019732	81		GO:0048786	GO:CC	presynaptic active zone	0.000257532	91
GO:0035249	GO:BP	synaptic transmission, glutamatergic	0.0204417	97		GO:0097729	GO:CC	9+2 motile cilium	0.00030104	174
GO:0044458	GO:BP	motile cilium assembly	0.0217876	67		GO:0044297	GO:CC	cell body	0.000407721	661
GO:0035418	GO:BP	protein localization to synapse	0.0222668	82		GO:0034703	GO:CC	cation channel complex	0.000493485	180
GO:0003351	GO:BP	epithelial cilium movement involved in extracellular fluid movement	0.0230623	41		GO:0070161	GO:CC	anchoring junction	0.000524294	643
GO:1902414	GO:BP	protein localization to cell junction	0.0234774	115		GO:0005875	GO:CC	microtubule associated complex	0.000733279	149
GO:0007507	GO:BP	heart development	0.0240993	607		GO:0036156	GO:CC	inner dynein arm	0.000747457	5
GO:0007411	GO:BP	axon guidance	0.0243543	230		GO:0097730	GO:CC	non-motile cilium	0.00145509	157
GO:1903421	GO:BP	regulation of synaptic vesicle recycling	0.0244213	30		GO:1902495	GO:CC	transmembrane transporter complex	0.0015314	384
GO:0060117	GO:BP	auditory receptor cell development	0.0244213	30		GO:0008021	GO:CC	synaptic vesicle	0.00161076	215
GO:0099172	GO:BP	presynapse organization	0.0245474	54		GO:1990351	GO:CC	transporter complex	0.00162516	408
GO:0097485	GO:BP	neuron projection guidance	0.0259139	231		GO:0044306	GO:CC	neuron projection terminus	0.00178746	178
GO:0006812	GO:BP	monoatomic cation transport	0.0271459	1017		GO:0043679	GO:CC	axon terminus	0.00218099	162
GO:0010959	GO:BP	regulation of metal ion transport	0.0274462	388		GO:0043197	GO:CC	dendritic spine	0.00539069	174
GO:0060627	GO:BP	regulation of vesicle-mediated transport	0.0304213	537		GO:0045177	GO:CC	apical part of cell	0.00577939	437
GO:1904738	GO:BP	vascular associated smooth muscle cell migration	0.0308475	31		GO:0036126	GO:CC	sperm flagellum	0.00673088	158
GO:0098698	GO:BP	postsynaptic specialization assembly	0.0308475	31		GO:0044309	GO:CC	neuron spine	0.00715086	178
GO:0030900	GO:BP	forebrain development	0.0324089	464		GO:0048787	GO:CC	presynaptic active zone membrane	0.00786518	46
GO:0098655	GO:BP	monoatomic cation transmembrane transport	0.0359287	805		GO:0031012	GO:CC	extracellular matrix	0.00837229	375
GO:0051094	GO:BP	positive regulation of developmental process	0.0359494	1288		GO:0150034	GO:CC	distal axon	0.00874832	330
GO:0009612	GO:BP	response to mechanical stimulus	0.0365316	258		GO:0030312	GO:CC	external encapsulating structure	0.00914251	377
GO:0006858	GO:BP	extracellular transport	0.0399717	44		GO:0030133	GO:CC	transport vesicle	0.0091726	331
GO:0034765	GO:BP	regulation of monoatomic ion transmembrane transport	0.0409763	421		GO:0062023	GO:CC	collagen-containing extracellular matrix	0.0102637	224
GO:0006897	GO:BP	endocytosis	0.0411044	675		GO:0097733	GO:CC	photoreceptor cell cilium	0.0103269	109
GO:0051093	GO:BP	negative regulation of developmental process	0.0432352	922		GO:0015629	GO:CC	actin cytoskeleton	0.0125594	481
GO:0048568	GO:BP	embryonic organ development	0.0447986	497		GO:0099503	GO:CC	secretory vesicle	0.014371	560
GO:0090102	GO:BP	cochlea development	0.0448625	58		GO:0099634	GO:CC	postsynaptic specialization membrane	0.0160502	132
GO:0072359	GO:BP	circulatory system development	0.0452354	1094		GO:0001917	GO:CC	photoreceptor inner segment	0.0163521	65
GO:0022603	GO:BP	regulation of anatomical structure morphogenesis	0.0460886	841		GO:0001750	GO:CC	photoreceptor outer segment	0.0173894	81
GO:0050974	GO:BP	detection of mechanical stimulus involved in sensory perception	0.0475276	45		GO:0016459	GO:CC	myosin complex	0.0197216	52
GO:1901701	GO:BP	cellular response to oxygen-containing compound	0.0497809	1332		GO:0005883	GO:CC	neurofilament	0.0282219	10
GO:0042995	GO:CC	cell projection	4.00848e-26	2208		GO:0097731	GO:CC	9+0 non-motile cilium	0.0338715	123
GO:0120025	GO:CC	plasma membrane bounded cell projection	4.18529e-24	2133		GO:0098797	GO:CC	plasma membrane protein complex	0.0415784	515
GO:0030054	GO:CC	cell junction	1.01899e-22	2029		GO:0008092	GO:MF	cytoskeletal protein binding	3.44619e-07	961
GO:0043005	GO:CC	neuron projection	1.7373e-18	1352		GO:0005509	GO:MF	calcium ion binding	2.42713e-06	639
GO:0045202	GO:CC	synapse	1.93275e-17	1468		GO:0003774	GO:MF	cytoskeletal motor activity	4.3593e-06	108
GO:0071944	GO:CC	cell periphery	3.01109e-13	5641		GO:0003779	GO:MF	actin binding	2.30978e-05	405
GO:0097060	GO:CC	synaptic membrane	5.22087e-13	401		GO:0005216	GO:MF	monoatomic ion channel activity	0.000495671	419
GO:0098978	GO:CC	glutamatergic synapse	2.18776e-11	540		GO:0051015	GO:MF	actin filament binding	0.000854273	207
GO:0005737	GO:CC	cytoplasm	3.40622e-10	10324		GO:0022839	GO:MF	monoatomic ion gated channel activity	0.00105258	307
GO:0005929	GO:CC	cilium	4.23119e-10	668		GO:0022836	GO:MF	gated channel activity	0.00118363	309
GO:0030424	GO:CC	axon	9.63841e-10	661		GO:0015267	GO:MF	channel activity	0.0019622	470
GO:0005886	GO:CC	plasma membrane	1.03666e-09	5217		GO:0022803	GO:MF	passive transmembrane transporter activity	0.0019622	470
GO:0098794	GO:CC	postsynapse	1.73578e-09	693		GO:0008569	GO:MF	minus-end-directed microtubule motor activity	0.00373066	18
GO:0031514	GO:CC	motile cilium	2.57355e-09	237		GO:0019904	GO:MF	protein domain specific binding	0.00919807	702
GO:0098793	GO:CC	presynapse	3.21111e-09	597		GO:0051959	GO:MF	dynein light intermediate chain binding	0.0180201	23
GO:0016020	GO:CC	membrane	3.55079e-09	8648		GO:0015075	GO:MF	monoatomic ion transmembrane transporter activity	0.0303225	689
GO:0060076	GO:CC	excitatory synapse	1.29865e-08	71		GO:0005516	GO:MF	calmodulin binding	0.0321856	145
GO:0098590	GO:CC	plasma membrane region	2.64369e-08	1176		GO:0005261	GO:MF	monoatomic cation channel activity	0.0345714	309
GO:0045211	GO:CC	postsynaptic membrane	2.69667e-08	278		GO:0003777	GO:MF	microtubule motor activity	0.0390047	64
GO:0036477	GO:CC	somatodendritic compartment	4.09705e-08	894		GO:0045505	GO:MF	dynein intermediate chain binding	0.0438528	38
GO:0097447	GO:CC	dendritic tree	7.48699e-08	632
GO:0005856	GO:CC	cytoskeleton	1.35439e-07	2058
GO:0030425	GO:CC	dendrite	2.12097e-07	630
GO:0005858	GO:CC	axonemal dynein complex	4.26047e-07	21
GO:0012505	GO:CC	endomembrane system	7.87765e-07	3572
GO:0098984	GO:CC	neuron to neuron synapse	1.30595e-06	406
GO:0099568	GO:CC	cytoplasmic region	2.89641e-06	262
GO:0098862	GO:CC	cluster of actin-based cell projections	3.11901e-06	176
GO:0032421	GO:CC	stereocilium bundle	5.04108e-06	66
GO:0005930	GO:CC	axoneme	6.9613e-06	136
GO:0032420	GO:CC	stereocilium	8.17348e-06	57
GO:0097014	GO:CC	ciliary plasm	8.77361e-06	138
GO:0042734	GO:CC	presynaptic membrane	1.76039e-05	177
GO:0098858	GO:CC	actin-based cell projection	1.96406e-05	213
GO:0099572	GO:CC	postsynaptic specialization	2.35357e-05	392
GO:0032279	GO:CC	asymmetric synapse	2.64033e-05	373
GO:0099081	GO:CC	supramolecular polymer	2.96586e-05	864
GO:0014069	GO:CC	postsynaptic density	3.72688e-05	358
GO:0032838	GO:CC	plasma membrane bounded cell projection cytoplasm	5.60576e-05	226
GO:0034702	GO:CC	monoatomic ion channel complex	0.000119751	275
GO:0099512	GO:CC	supramolecular fiber	0.000132854	856
GO:0005794	GO:CC	Golgi apparatus	0.000142858	1284
GO:0031982	GO:CC	vesicle	0.000146114	1853
GO:0031410	GO:CC	cytoplasmic vesicle	0.00017242	1715
GO:0097708	GO:CC	intracellular vesicle	0.000189168	1719
GO:0030286	GO:CC	dynein complex	0.000196093	62
GO:0043025	GO:CC	neuronal cell body	0.000242276	575
GO:0070382	GO:CC	exocytic vesicle	0.00024714	227
GO:0048786	GO:CC	presynaptic active zone	0.000257532	91
GO:0097729	GO:CC	9+2 motile cilium	0.00030104	174
GO:0044297	GO:CC	cell body	0.000407721	661
GO:0034703	GO:CC	cation channel complex	0.000493485	180
GO:0070161	GO:CC	anchoring junction	0.000524294	643
GO:0005875	GO:CC	microtubule associated complex	0.000733279	149
GO:0036156	GO:CC	inner dynein arm	0.000747457	5
GO:0097730	GO:CC	non-motile cilium	0.00145509	157
GO:1902495	GO:CC	transmembrane transporter complex	0.0015314	384
GO:0008021	GO:CC	synaptic vesicle	0.00161076	215
GO:1990351	GO:CC	transporter complex	0.00162516	408
GO:0044306	GO:CC	neuron projection terminus	0.00178746	178
GO:0099080	GO:CC	supramolecular complex	0.00178793	1158
GO:0043679	GO:CC	axon terminus	0.00218099	162
GO:0043197	GO:CC	dendritic spine	0.00539069	174
GO:0045177	GO:CC	apical part of cell	0.00577939	437
GO:0036126	GO:CC	sperm flagellum	0.00673088	158
GO:0044309	GO:CC	neuron spine	0.00715086	178
GO:0048787	GO:CC	presynaptic active zone membrane	0.00786518	46
GO:0031012	GO:CC	extracellular matrix	0.00837229	375
GO:0150034	GO:CC	distal axon	0.00874832	330
GO:0030312	GO:CC	external encapsulating structure	0.00914251	377
GO:0030133	GO:CC	transport vesicle	0.0091726	331
GO:0062023	GO:CC	collagen-containing extracellular matrix	0.0102637	224
GO:0097733	GO:CC	photoreceptor cell cilium	0.0103269	109
GO:0015629	GO:CC	actin cytoskeleton	0.0125594	481
GO:0099503	GO:CC	secretory vesicle	0.014371	560
GO:0099634	GO:CC	postsynaptic specialization membrane	0.0160502	132
GO:0001917	GO:CC	photoreceptor inner segment	0.0163521	65
GO:0001750	GO:CC	photoreceptor outer segment	0.0173894	81
GO:0016459	GO:CC	myosin complex	0.0197216	52
GO:0005883	GO:CC	neurofilament	0.0282219	10
GO:0097731	GO:CC	9+0 non-motile cilium	0.0338715	123
GO:0098797	GO:CC	plasma membrane protein complex	0.0415784	515
GO:0005515	GO:MF	protein binding	6.36175e-20	8447
GO:0005488	GO:MF	binding	6.62323e-11	14802
GO:0008092	GO:MF	cytoskeletal protein binding	3.44619e-07	961
GO:0005509	GO:MF	calcium ion binding	2.42713e-06	639
GO:0043167	GO:MF	ion binding	3.09341e-06	5158
GO:0003774	GO:MF	cytoskeletal motor activity	4.3593e-06	108
GO:0003779	GO:MF	actin binding	2.30978e-05	405
GO:0005216	GO:MF	monoatomic ion channel activity	0.000495671	419
GO:0051015	GO:MF	actin filament binding	0.000854273	207
GO:0022839	GO:MF	monoatomic ion gated channel activity	0.00105258	307
GO:0022836	GO:MF	gated channel activity	0.00118363	309
GO:0015267	GO:MF	channel activity	0.0019622	470
GO:0022803	GO:MF	passive transmembrane transporter activity	0.0019622	470
GO:0008569	GO:MF	minus-end-directed microtubule motor activity	0.00373066	18
GO:0005524	GO:MF	ATP binding	0.00614711	1434
GO:0043169	GO:MF	cation binding	0.00893415	3370
GO:0046872	GO:MF	metal ion binding	0.00908703	3277
GO:0019904	GO:MF	protein domain specific binding	0.00919807	702
GO:0032559	GO:MF	adenyl ribonucleotide binding	0.0106934	1487
GO:0051959	GO:MF	dynein light intermediate chain binding	0.0180201	23
GO:0015075	GO:MF	monoatomic ion transmembrane transporter activity	0.0303225	689
GO:0005516	GO:MF	calmodulin binding	0.0321856	145
GO:0005261	GO:MF	monoatomic cation channel activity	0.0345714	309
GO:0097367	GO:MF	carbohydrate derivative binding	0.035863	2165
GO:0003777	GO:MF	microtubule motor activity	0.0390047	64
GO:0045505	GO:MF	dynein intermediate chain binding	0.0438528	38

## Sheet:  8. rat IDPN-3wk UP
term_id	source	term_name	p_value	term_size		term_id	source	term_name	p_value	term_size
GO:0006950	GO:BP	response to stress	2.92293e-06	3678		GO:0009410	GO:BP	response to xenobiotic stimulus	0.000149061	520
GO:0008283	GO:BP	cell population proliferation	6.3034e-06	1966		GO:0010035	GO:BP	response to inorganic substance	0.00035031	633
GO:0009605	GO:BP	response to external stimulus	4.73238e-05	2746		GO:0072593	GO:BP	reactive oxygen species metabolic process	0.00133788	212
GO:0050896	GO:BP	response to stimulus	5.66349e-05	9466		GO:0010942	GO:BP	positive regulation of cell death	0.00144766	610
GO:0048518	GO:BP	positive regulation of biological process	7.04558e-05	5993		GO:2000147	GO:BP	positive regulation of cell motility	0.00425675	546
GO:0014070	GO:BP	response to organic cyclic compound	0.000117842	1096		GO:0010038	GO:BP	response to metal ion	0.00668632	405
GO:0009410	GO:BP	response to xenobiotic stimulus	0.000149061	520		GO:0040017	GO:BP	positive regulation of locomotion	0.00764674	563
GO:0070887	GO:BP	cellular response to chemical stimulus	0.000165652	2653		GO:0048545	GO:BP	response to steroid hormone	0.0103303	386
GO:0010033	GO:BP	response to organic substance	0.000177	2992		GO:0031960	GO:BP	response to corticosteroid	0.0107763	221
GO:0042127	GO:BP	regulation of cell population proliferation	0.00025227	1639		GO:0036293	GO:BP	response to decreased oxygen levels	0.0152992	366
GO:1901700	GO:BP	response to oxygen-containing compound	0.000327312	1962		GO:0070482	GO:BP	response to oxygen levels	0.0161261	397
GO:0010035	GO:BP	response to inorganic substance	0.00035031	633		GO:0014074	GO:BP	response to purine-containing compound	0.0173517	179
GO:0008219	GO:BP	cell death	0.000566578	1951		GO:0030335	GO:BP	positive regulation of cell migration	0.0190102	526
GO:0048522	GO:BP	positive regulation of cellular process	0.000808002	5299		GO:2000145	GO:BP	regulation of cell motility	0.0200031	940
GO:0009888	GO:BP	tissue development	0.000994815	1981		GO:0051591	GO:BP	response to cAMP	0.0245367	115
GO:0072593	GO:BP	reactive oxygen species metabolic process	0.00133788	212		GO:0046689	GO:BP	response to mercury ion	0.0251598	17
GO:0010942	GO:BP	positive regulation of cell death	0.00144766	610		GO:0007568	GO:BP	aging	0.0273374	265
GO:0060429	GO:BP	epithelium development	0.00146958	1231		GO:0040012	GO:BP	regulation of locomotion	0.0274399	990
GO:0048523	GO:BP	negative regulation of cellular process	0.00207245	4496		GO:0009636	GO:BP	response to toxic substance	0.0289174	239
GO:1901564	GO:BP	organonitrogen compound metabolic process	0.00262298	6458		GO:0098754	GO:BP	detoxification	0.03137	118
GO:0048584	GO:BP	positive regulation of response to stimulus	0.00372915	2096		GO:0030334	GO:BP	regulation of cell migration	0.031814	887
GO:2000147	GO:BP	positive regulation of cell motility	0.00425675	546		GO:0045471	GO:BP	response to ethanol	0.0362736	191
GO:0032502	GO:BP	developmental process	0.00600854	6150		GO:1990748	GO:BP	cellular detoxification	0.0378945	99
GO:0010038	GO:BP	response to metal ion	0.00668632	405		GO:0030162	GO:BP	regulation of proteolysis	0.0438871	653
GO:0048583	GO:BP	regulation of response to stimulus	0.00730701	3646		GO:0051384	GO:BP	response to glucocorticoid	0.0484442	196
GO:0040017	GO:BP	positive regulation of locomotion	0.00764674	563		GO:0005759	GO:CC	mitochondrial matrix	0.00545589	291
GO:0048519	GO:BP	negative regulation of biological process	0.00796175	5362		GO:0031012	GO:CC	extracellular matrix	0.047333	375
GO:0016477	GO:BP	cell migration	0.00952946	1431		GO:0016491	GO:MF	oxidoreductase activity	0.0305344	802
GO:0048545	GO:BP	response to steroid hormone	0.0103303	386
GO:0031960	GO:BP	response to corticosteroid	0.0107763	221
GO:0042221	GO:BP	response to chemical	0.0118269	4693
GO:0051234	GO:BP	establishment of localization	0.0128244	4468
GO:0051239	GO:BP	regulation of multicellular organismal process	0.013396	2898
GO:0044281	GO:BP	small molecule metabolic process	0.01389	1687
GO:0036293	GO:BP	response to decreased oxygen levels	0.0152992	366
GO:0048856	GO:BP	anatomical structure development	0.0153482	5664
GO:0070482	GO:BP	response to oxygen levels	0.0161261	397
GO:0007275	GO:BP	multicellular organism development	0.0171239	4587
GO:0014074	GO:BP	response to purine-containing compound	0.0173517	179
GO:0006810	GO:BP	transport	0.0179227	4313
GO:0030335	GO:BP	positive regulation of cell migration	0.0190102	526
GO:2000145	GO:BP	regulation of cell motility	0.0200031	940
GO:0051179	GO:BP	localization	0.023916	5088
GO:0051591	GO:BP	response to cAMP	0.0245367	115
GO:0046689	GO:BP	response to mercury ion	0.0251598	17
GO:0048869	GO:BP	cellular developmental process	0.0259837	4070
GO:0007568	GO:BP	aging	0.0273374	265
GO:0040012	GO:BP	regulation of locomotion	0.0274399	990
GO:0009636	GO:BP	response to toxic substance	0.0289174	239
GO:0098754	GO:BP	detoxification	0.03137	118
GO:0030334	GO:BP	regulation of cell migration	0.031814	887
GO:0030154	GO:BP	cell differentiation	0.0335782	4047
GO:0048870	GO:BP	cell motility	0.0353275	1620
GO:0045471	GO:BP	response to ethanol	0.0362736	191
GO:0009607	GO:BP	response to biotic stimulus	0.0374858	1464
GO:1990748	GO:BP	cellular detoxification	0.0378945	99
GO:0006952	GO:BP	defense response	0.0413917	1549
GO:0033993	GO:BP	response to lipid	0.0427366	1047
GO:0030162	GO:BP	regulation of proteolysis	0.0438871	653
GO:0080134	GO:BP	regulation of response to stress	0.0459637	1318
GO:0051384	GO:BP	response to glucocorticoid	0.0484442	196
GO:0005737	GO:CC	cytoplasm	1.0074e-16	10324
GO:0005829	GO:CC	cytosol	0.000197722	3541
GO:0031090	GO:CC	organelle membrane	0.000290971	2642
GO:0012505	GO:CC	endomembrane system	0.000956674	3572
GO:0016020	GO:CC	membrane	0.00172676	8648
GO:0031967	GO:CC	organelle envelope	0.00427945	1072
GO:0031975	GO:CC	envelope	0.00427945	1072
GO:0005759	GO:CC	mitochondrial matrix	0.00545589	291
GO:0005783	GO:CC	endoplasmic reticulum	0.00953559	1529
GO:0005576	GO:CC	extracellular region	0.0099162	2011
GO:0005739	GO:CC	mitochondrion	0.0201228	1573
GO:0005615	GO:CC	extracellular space	0.0213018	1458
GO:0071944	GO:CC	cell periphery	0.0234041	5641
GO:0030054	GO:CC	cell junction	0.0423198	2029
GO:0031012	GO:CC	extracellular matrix	0.047333	375
GO:0005515	GO:MF	protein binding	1.54558e-06	8447
GO:0042802	GO:MF	identical protein binding	2.24077e-05	1935
GO:0003824	GO:MF	catalytic activity	0.00176135	5790
GO:0016491	GO:MF	oxidoreductase activity	0.0305344	802

## Sheet: 9. rat IDPN-7wk DOWN
term_id	source	term_name	p_value	term_size		term_id	source	term_name	p_value	term_size
GO:0007399	GO:BP	nervous system development	4.19202e-42	2423		GO:0000902	GO:BP	cell morphogenesis	5.9447e-24	960
GO:0048731	GO:BP	system development	1.76357e-39	3890		GO:0048667	GO:BP	cell morphogenesis involved in neuron differentiation	6.04801e-24	584
GO:0007275	GO:BP	multicellular organism development	3.6588e-39	4587		GO:0007610	GO:BP	behavior	3.56713e-23	698
GO:0120036	GO:BP	plasma membrane bounded cell projection organization	4.90317e-39	1503		GO:0048812	GO:BP	neuron projection morphogenesis	8.46557e-23	630
GO:0048856	GO:BP	anatomical structure development	5.22648e-38	5664		GO:0120039	GO:BP	plasma membrane bounded cell projection morphogenesis	1.13671e-22	645
GO:0030030	GO:BP	cell projection organization	6.07101e-38	1530		GO:0032989	GO:BP	cellular component morphogenesis	1.17726e-22	774
GO:0032502	GO:BP	developmental process	4.2628e-37	6150		GO:0050954	GO:BP	sensory perception of mechanical stimulus	1.31534e-22	188
GO:0048666	GO:BP	neuron development	5.51555e-35	1167		GO:0048858	GO:BP	cell projection morphogenesis	1.80216e-22	649
GO:0031175	GO:BP	neuron projection development	7.6191e-35	1011		GO:0007605	GO:BP	sensory perception of sound	2.35017e-22	158
GO:0022008	GO:BP	neurogenesis	7.52779e-34	1759		GO:0032990	GO:BP	cell part morphogenesis	4.13628e-22	669
GO:0048699	GO:BP	generation of neurons	5.48412e-33	1513		GO:0000904	GO:BP	cell morphogenesis involved in differentiation	8.75893e-22	663
GO:0030182	GO:BP	neuron differentiation	1.91983e-31	1437		GO:0061564	GO:BP	axon development	6.98632e-20	490
GO:0032501	GO:BP	multicellular organismal process	7.41136e-28	7704		GO:0099536	GO:BP	synaptic signaling	6.38936e-18	737
GO:0009653	GO:BP	anatomical structure morphogenesis	2.00625e-25	2597		GO:0099537	GO:BP	trans-synaptic signaling	1.21981e-17	703
GO:0030154	GO:BP	cell differentiation	2.27896e-25	4047		GO:0098916	GO:BP	anterograde trans-synaptic signaling	2.27775e-17	696
GO:0048869	GO:BP	cellular developmental process	2.65857e-25	4070		GO:0007268	GO:BP	chemical synaptic transmission	2.27775e-17	696
GO:0048513	GO:BP	animal organ development	1.24546e-24	3173		GO:0050808	GO:BP	synapse organization	5.79846e-17	472
GO:0065008	GO:BP	regulation of biological quality	2.73206e-24	2806		GO:0007626	GO:BP	locomotory behavior	8.36137e-17	230
GO:0000902	GO:BP	cell morphogenesis	5.9447e-24	960		GO:0007409	GO:BP	axonogenesis	1.12407e-16	441
GO:0048667	GO:BP	cell morphogenesis involved in neuron differentiation	6.04801e-24	584		GO:0034330	GO:BP	cell junction organization	1.14939e-16	741
GO:0007610	GO:BP	behavior	3.56713e-23	698		GO:0007423	GO:BP	sensory organ development	2.46931e-15	637
GO:0007267	GO:BP	cell-cell signaling	8.17573e-23	1464		GO:0098742	GO:BP	cell-cell adhesion via plasma-membrane adhesion molecules	1.35552e-14	208
GO:0048812	GO:BP	neuron projection morphogenesis	8.46557e-23	630		GO:0050803	GO:BP	regulation of synapse structure or activity	1.3183e-13	263
GO:0120039	GO:BP	plasma membrane bounded cell projection morphogenesis	1.13671e-22	645		GO:0050807	GO:BP	regulation of synapse organization	3.22391e-13	258
GO:0032989	GO:BP	cellular component morphogenesis	1.17726e-22	774		GO:0048839	GO:BP	inner ear development	5.24119e-13	229
GO:0051179	GO:BP	localization	1.3039e-22	5088		GO:0050804	GO:BP	modulation of chemical synaptic transmission	1.16164e-12	513
GO:0050954	GO:BP	sensory perception of mechanical stimulus	1.31534e-22	188		GO:0099177	GO:BP	regulation of trans-synaptic signaling	1.27917e-12	514
GO:0048858	GO:BP	cell projection morphogenesis	1.80216e-22	649		GO:0120035	GO:BP	regulation of plasma membrane bounded cell projection organization	1.50761e-12	654
GO:0007605	GO:BP	sensory perception of sound	2.35017e-22	158		GO:0010975	GO:BP	regulation of neuron projection development	1.682e-12	477
GO:0032990	GO:BP	cell part morphogenesis	4.13628e-22	669		GO:0043583	GO:BP	ear development	2.23081e-12	260
GO:0000904	GO:BP	cell morphogenesis involved in differentiation	8.75893e-22	663		GO:0031344	GO:BP	regulation of cell projection organization	4.72901e-12	668
GO:0048468	GO:BP	cell development	3.3855e-21	2804		GO:0007420	GO:BP	brain development	1.05805e-11	827
GO:0007155	GO:BP	cell adhesion	2.96824e-20	1268		GO:0007416	GO:BP	synapse assembly	2.17418e-11	189
GO:0061564	GO:BP	axon development	6.98632e-20	490		GO:0060322	GO:BP	head development	5.07131e-11	881
GO:0051234	GO:BP	establishment of localization	4.38768e-19	4468		GO:0007156	GO:BP	homophilic cell adhesion via plasma membrane adhesion molecules	1.01533e-10	120
GO:0006810	GO:BP	transport	5.16702e-18	4313		GO:0050890	GO:BP	cognition	1.39921e-10	327
GO:0099536	GO:BP	synaptic signaling	6.38936e-18	737		GO:0042490	GO:BP	mechanoreceptor differentiation	2.12934e-10	89
GO:0099537	GO:BP	trans-synaptic signaling	1.21981e-17	703		GO:0022603	GO:BP	regulation of anatomical structure morphogenesis	2.17299e-10	841
GO:0098916	GO:BP	anterograde trans-synaptic signaling	2.27775e-17	696		GO:0034329	GO:BP	cell junction assembly	4.92233e-10	429
GO:0007268	GO:BP	chemical synaptic transmission	2.27775e-17	696		GO:0140352	GO:BP	export from cell	6.06552e-10	857
GO:0050808	GO:BP	synapse organization	5.79846e-17	472		GO:0007611	GO:BP	learning or memory	7.14061e-10	292
GO:0007626	GO:BP	locomotory behavior	8.36137e-17	230		GO:0035315	GO:BP	hair cell differentiation	8.25512e-10	63
GO:0048870	GO:BP	cell motility	1.08148e-16	1620		GO:0051963	GO:BP	regulation of synapse assembly	1.13175e-09	122
GO:0007409	GO:BP	axonogenesis	1.12407e-16	441		GO:0098609	GO:BP	cell-cell adhesion	2.8041e-09	787
GO:0034330	GO:BP	cell junction organization	1.14939e-16	741		GO:0042472	GO:BP	inner ear morphogenesis	8.31263e-09	113
GO:0007417	GO:BP	central nervous system development	2.02352e-16	1100		GO:0090596	GO:BP	sensory organ morphogenesis	8.34264e-09	301
GO:0007423	GO:BP	sensory organ development	2.46931e-15	637		GO:0042491	GO:BP	inner ear auditory receptor cell differentiation	9.84514e-09	56
GO:0010646	GO:BP	regulation of cell communication	8.85311e-15	3168		GO:0051960	GO:BP	regulation of nervous system development	1.00942e-08	505
GO:0098742	GO:BP	cell-cell adhesion via plasma-membrane adhesion molecules	1.35552e-14	208		GO:0097485	GO:BP	neuron projection guidance	1.14488e-08	231
GO:0023051	GO:BP	regulation of signaling	1.9813e-14	3170		GO:0060113	GO:BP	inner ear receptor cell differentiation	1.72329e-08	81
GO:0050803	GO:BP	regulation of synapse structure or activity	1.3183e-13	263		GO:0032940	GO:BP	secretion by cell	2.15623e-08	804
GO:0051049	GO:BP	regulation of transport	1.35264e-13	1702		GO:0007272	GO:BP	ensheathment of neurons	2.86188e-08	149
GO:0032879	GO:BP	regulation of localization	1.45264e-13	2039		GO:0008366	GO:BP	axon ensheathment	2.86188e-08	149
GO:0050807	GO:BP	regulation of synapse organization	3.22391e-13	258		GO:0034220	GO:BP	monoatomic ion transmembrane transport	2.93584e-08	972
GO:0016477	GO:BP	cell migration	3.70953e-13	1431		GO:0007411	GO:BP	axon guidance	4.52192e-08	230
GO:0051128	GO:BP	regulation of cellular component organization	4.20238e-13	2337		GO:0030534	GO:BP	adult behavior	6.86237e-08	165
GO:0048839	GO:BP	inner ear development	5.24119e-13	229		GO:0046903	GO:BP	secretion	7.774e-08	957
GO:0051641	GO:BP	cellular localization	1.12498e-12	3223		GO:0099173	GO:BP	postsynapse organization	9.13843e-08	212
GO:0050804	GO:BP	modulation of chemical synaptic transmission	1.16164e-12	513		GO:0042552	GO:BP	myelination	1.15202e-07	147
GO:0099177	GO:BP	regulation of trans-synaptic signaling	1.27917e-12	514		GO:0050910	GO:BP	detection of mechanical stimulus involved in sensory perception of sound	1.39072e-07	20
GO:0120035	GO:BP	regulation of plasma membrane bounded cell projection organization	1.50761e-12	654		GO:0042471	GO:BP	ear morphogenesis	1.45205e-07	138
GO:0010975	GO:BP	regulation of neuron projection development	1.682e-12	477		GO:0007612	GO:BP	learning	1.45602e-07	170
GO:0043583	GO:BP	ear development	2.23081e-12	260		GO:0042391	GO:BP	regulation of membrane potential	1.70786e-07	426
GO:0031344	GO:BP	regulation of cell projection organization	4.72901e-12	668		GO:0030029	GO:BP	actin filament-based process	2.30925e-07	780
GO:0006811	GO:BP	monoatomic ion transport	1.00286e-11	1224		GO:1901888	GO:BP	regulation of cell junction assembly	2.50998e-07	220
GO:0007420	GO:BP	brain development	1.05805e-11	827		GO:0050770	GO:BP	regulation of axonogenesis	2.62303e-07	163
GO:0007416	GO:BP	synapse assembly	2.17418e-11	189		GO:0040012	GO:BP	regulation of locomotion	4.24176e-07	990
GO:0016043	GO:BP	cellular component organization	2.19763e-11	7308		GO:0043269	GO:BP	regulation of monoatomic ion transport	5.62402e-07	544
GO:0009888	GO:BP	tissue development	3.20577e-11	1981		GO:0006935	GO:BP	chemotaxis	5.96884e-07	560
GO:0048583	GO:BP	regulation of response to stimulus	3.38847e-11	3646		GO:0042330	GO:BP	taxis	6.83817e-07	562
GO:0060322	GO:BP	head development	5.07131e-11	881		GO:0009725	GO:BP	response to hormone	1.03124e-06	957
GO:0007156	GO:BP	homophilic cell adhesion via plasma membrane adhesion molecules	1.01533e-10	120		GO:0060560	GO:BP	developmental growth involved in morphogenesis	1.42112e-06	260
GO:0050890	GO:BP	cognition	1.39921e-10	327		GO:0030001	GO:BP	metal ion transport	1.46994e-06	863
GO:0040011	GO:BP	locomotion	1.41259e-10	1273		GO:0030334	GO:BP	regulation of cell migration	2.13042e-06	887
GO:0009887	GO:BP	animal organ morphogenesis	1.76557e-10	1061		GO:0098655	GO:BP	monoatomic cation transmembrane transport	2.29494e-06	805
GO:0042490	GO:BP	mechanoreceptor differentiation	2.12934e-10	89		GO:0060119	GO:BP	inner ear receptor cell development	2.61303e-06	59
GO:0022603	GO:BP	regulation of anatomical structure morphogenesis	2.17299e-10	841		GO:0003341	GO:BP	cilium movement	2.8598e-06	204
GO:0034329	GO:BP	cell junction assembly	4.92233e-10	429		GO:0072657	GO:BP	protein localization to membrane	3.28852e-06	586
GO:0140352	GO:BP	export from cell	6.06552e-10	857		GO:0016358	GO:BP	dendrite development	3.57682e-06	269
GO:0007611	GO:BP	learning or memory	7.14061e-10	292		GO:0030198	GO:BP	extracellular matrix organization	3.77605e-06	296
GO:0035315	GO:BP	hair cell differentiation	8.25512e-10	63		GO:0048598	GO:BP	embryonic morphogenesis	4.14599e-06	637
GO:0051963	GO:BP	regulation of synapse assembly	1.13175e-09	122		GO:0043062	GO:BP	extracellular structure organization	4.14794e-06	297
GO:0050793	GO:BP	regulation of developmental process	1.18985e-09	2392		GO:0045229	GO:BP	external encapsulating structure organization	4.14794e-06	297
GO:0048523	GO:BP	negative regulation of cellular process	1.19391e-09	4496		GO:0051962	GO:BP	positive regulation of nervous system development	5.70051e-06	314
GO:0071840	GO:BP	cellular component organization or biogenesis	2.26656e-09	7536		GO:0099003	GO:BP	vesicle-mediated transport in synapse	7.13668e-06	237
GO:0098609	GO:BP	cell-cell adhesion	2.8041e-09	787		GO:0044087	GO:BP	regulation of cellular component biogenesis	8.78009e-06	933
GO:0042472	GO:BP	inner ear morphogenesis	8.31263e-09	113		GO:0035082	GO:BP	axoneme assembly	9.03743e-06	91
GO:0090596	GO:BP	sensory organ morphogenesis	8.34264e-09	301		GO:0048167	GO:BP	regulation of synaptic plasticity	1.01487e-05	215
GO:2000026	GO:BP	regulation of multicellular organismal development	8.64799e-09	1392		GO:0048880	GO:BP	sensory system development	1.05302e-05	421
GO:0006812	GO:BP	monoatomic cation transport	9.29466e-09	1017		GO:0044283	GO:BP	small molecule biosynthetic process	1.07875e-05	527
GO:0042491	GO:BP	inner ear auditory receptor cell differentiation	9.84514e-09	56		GO:0031346	GO:BP	positive regulation of cell projection organization	1.22905e-05	365
GO:0051960	GO:BP	regulation of nervous system development	1.00942e-08	505		GO:0098660	GO:BP	inorganic ion transmembrane transport	1.31521e-05	873
GO:0097485	GO:BP	neuron projection guidance	1.14488e-08	231		GO:0051050	GO:BP	positive regulation of transport	1.36524e-05	908
GO:0048518	GO:BP	positive regulation of biological process	1.57246e-08	5993		GO:0098662	GO:BP	inorganic cation transmembrane transport	1.3973e-05	773
GO:0060113	GO:BP	inner ear receptor cell differentiation	1.72329e-08	81		GO:0120031	GO:BP	plasma membrane bounded cell projection assembly	1.4867e-05	532
GO:0032940	GO:BP	secretion by cell	2.15623e-08	804		GO:0001505	GO:BP	regulation of neurotransmitter levels	1.57192e-05	219
GO:1901700	GO:BP	response to oxygen-containing compound	2.30731e-08	1962		GO:0001654	GO:BP	eye development	1.60535e-05	412
GO:0007272	GO:BP	ensheathment of neurons	2.86188e-08	149		GO:0008344	GO:BP	adult locomotory behavior	1.9213e-05	95
GO:0008366	GO:BP	axon ensheathment	2.86188e-08	149		GO:0048562	GO:BP	embryonic organ morphogenesis	2.08008e-05	315
GO:0034220	GO:BP	monoatomic ion transmembrane transport	2.93584e-08	972		GO:0150063	GO:BP	visual system development	2.15048e-05	416
GO:0007411	GO:BP	axon guidance	4.52192e-08	230		GO:0023061	GO:BP	signal release	2.18014e-05	507
GO:0009719	GO:BP	response to endogenous stimulus	4.91165e-08	1777		GO:0051668	GO:BP	localization within membrane	2.19589e-05	666
GO:0051239	GO:BP	regulation of multicellular organismal process	5.00819e-08	2898		GO:0007613	GO:BP	memory	2.49717e-05	139
GO:0009628	GO:BP	response to abiotic stimulus	6.2243e-08	1225		GO:2000145	GO:BP	regulation of cell motility	2.69688e-05	940
GO:0030534	GO:BP	adult behavior	6.86237e-08	165		GO:0048588	GO:BP	developmental cell growth	2.94515e-05	251
GO:0046903	GO:BP	secretion	7.774e-08	957		GO:0030031	GO:BP	cell projection assembly	2.95779e-05	543
GO:0010647	GO:BP	positive regulation of cell communication	8.49552e-08	1662		GO:0007018	GO:BP	microtubule-based movement	3.04673e-05	406
GO:0099173	GO:BP	postsynapse organization	9.13843e-08	212		GO:0060117	GO:BP	auditory receptor cell development	3.10321e-05	30
GO:0023056	GO:BP	positive regulation of signaling	9.18798e-08	1664		GO:0048589	GO:BP	developmental growth	3.30327e-05	723
GO:0048522	GO:BP	positive regulation of cellular process	9.28911e-08	5299		GO:0050974	GO:BP	detection of mechanical stimulus involved in sensory perception	4.10241e-05	45
GO:0042552	GO:BP	myelination	1.15202e-07	147		GO:0010035	GO:BP	response to inorganic substance	5.2791e-05	633
GO:0007010	GO:BP	cytoskeleton organization	1.17453e-07	1398		GO:0050767	GO:BP	regulation of neurogenesis	6.21203e-05	416
GO:0050910	GO:BP	detection of mechanical stimulus involved in sensory perception of sound	1.39072e-07	20		GO:1903530	GO:BP	regulation of secretion by cell	6.86642e-05	573
GO:0048519	GO:BP	negative regulation of biological process	1.42588e-07	5362		GO:0015988	GO:BP	energy coupled proton transmembrane transport, against electrochemical gradient	7.12434e-05	7
GO:0042471	GO:BP	ear morphogenesis	1.45205e-07	138		GO:0048568	GO:BP	embryonic organ development	8.29851e-05	497
GO:0007612	GO:BP	learning	1.45602e-07	170		GO:0071805	GO:BP	potassium ion transmembrane transport	8.75807e-05	197
GO:0042391	GO:BP	regulation of membrane potential	1.70786e-07	426		GO:0051046	GO:BP	regulation of secretion	0.000101225	645
GO:0006793	GO:BP	phosphorus metabolic process	2.23456e-07	2609		GO:0031345	GO:BP	negative regulation of cell projection organization	0.000108535	199
GO:0030029	GO:BP	actin filament-based process	2.30925e-07	780		GO:1990138	GO:BP	neuron projection extension	0.000116033	187
GO:0010033	GO:BP	response to organic substance	2.40599e-07	2992		GO:0051402	GO:BP	neuron apoptotic process	0.000131822	281
GO:1901888	GO:BP	regulation of cell junction assembly	2.50998e-07	220		GO:0031290	GO:BP	retinal ganglion cell axon guidance	0.00013331	21
GO:0033036	GO:BP	macromolecule localization	2.5699e-07	2733		GO:0051965	GO:BP	positive regulation of synapse assembly	0.000145626	67
GO:0050770	GO:BP	regulation of axonogenesis	2.62303e-07	163		GO:0030855	GO:BP	epithelial cell differentiation	0.00015983	687
GO:0070727	GO:BP	cellular macromolecule localization	3.86835e-07	2312		GO:0030036	GO:BP	actin cytoskeleton organization	0.000169885	705
GO:0060429	GO:BP	epithelium development	4.00852e-07	1231		GO:0009612	GO:BP	response to mechanical stimulus	0.000196565	258
GO:0065007	GO:BP	biological regulation	4.20535e-07	12648		GO:0030900	GO:BP	forebrain development	0.000196681	464
GO:0040012	GO:BP	regulation of locomotion	4.24176e-07	990		GO:0097435	GO:BP	supramolecular fiber organization	0.000197889	759
GO:0045595	GO:BP	regulation of cell differentiation	4.47227e-07	1521		GO:0099643	GO:BP	signal release from synapse	0.000202766	155
GO:0003008	GO:BP	system process	4.56885e-07	2593		GO:0007269	GO:BP	neurotransmitter secretion	0.000202766	155
GO:0014070	GO:BP	response to organic cyclic compound	4.96114e-07	1096		GO:0010959	GO:BP	regulation of metal ion transport	0.000203582	388
GO:0008104	GO:BP	protein localization	5.40299e-07	2303		GO:0034762	GO:BP	regulation of transmembrane transport	0.000218892	545
GO:0043269	GO:BP	regulation of monoatomic ion transport	5.62402e-07	544		GO:0060122	GO:BP	inner ear receptor cell stereocilium organization	0.000222908	43
GO:0006935	GO:BP	chemotaxis	5.96884e-07	560		GO:0007017	GO:BP	microtubule-based process	0.000228873	901
GO:0006796	GO:BP	phosphate-containing compound metabolic process	6.51313e-07	2585		GO:0034765	GO:BP	regulation of monoatomic ion transmembrane transport	0.000243778	421
GO:0009966	GO:BP	regulation of signal transduction	6.55866e-07	2745		GO:1905114	GO:BP	cell surface receptor signaling pathway involved in cell-cell signaling	0.000246417	531
GO:0042330	GO:BP	taxis	6.83817e-07	562		GO:0006836	GO:BP	neurotransmitter transport	0.000248253	207
GO:0009725	GO:BP	response to hormone	1.03124e-06	957		GO:0001578	GO:BP	microtubule bundle formation	0.000262771	122
GO:0060560	GO:BP	developmental growth involved in morphogenesis	1.42112e-06	260		GO:0060284	GO:BP	regulation of cell development	0.000285533	836
GO:0030001	GO:BP	metal ion transport	1.46994e-06	863		GO:0099504	GO:BP	synaptic vesicle cycle	0.000303064	209
GO:0030334	GO:BP	regulation of cell migration	2.13042e-06	887		GO:1902074	GO:BP	response to salt	0.000360182	427
GO:0098655	GO:BP	monoatomic cation transmembrane transport	2.29494e-06	805		GO:0040007	GO:BP	growth	0.000512657	938
GO:0050789	GO:BP	regulation of biological process	2.60912e-06	12269		GO:0050768	GO:BP	negative regulation of neurogenesis	0.000516843	163
GO:0060119	GO:BP	inner ear receptor cell development	2.61303e-06	59		GO:0010977	GO:BP	negative regulation of neuron projection development	0.000534112	151
GO:0070887	GO:BP	cellular response to chemical stimulus	2.62401e-06	2653		GO:0051093	GO:BP	negative regulation of developmental process	0.000552809	922
GO:0055085	GO:BP	transmembrane transport	2.69553e-06	1531		GO:0098771	GO:BP	inorganic ion homeostasis	0.000553323	513
GO:0003341	GO:BP	cilium movement	2.8598e-06	204		GO:0042063	GO:BP	gliogenesis	0.000579496	358
GO:0072657	GO:BP	protein localization to membrane	3.28852e-06	586		GO:0030007	GO:BP	intracellular potassium ion homeostasis	0.000592665	13
GO:0050877	GO:BP	nervous system process	3.38863e-06	1953		GO:0040017	GO:BP	positive regulation of locomotion	0.000593022	563
GO:0016358	GO:BP	dendrite development	3.57682e-06	269		GO:0010976	GO:BP	positive regulation of neuron projection development	0.000605012	177
GO:0030198	GO:BP	extracellular matrix organization	3.77605e-06	296		GO:0050801	GO:BP	monoatomic ion homeostasis	0.000610882	580
GO:0048598	GO:BP	embryonic morphogenesis	4.14599e-06	637		GO:0001508	GO:BP	action potential	0.000672556	129
GO:0043062	GO:BP	extracellular structure organization	4.14794e-06	297		GO:0048675	GO:BP	axon extension	0.000672556	129
GO:0045229	GO:BP	external encapsulating structure organization	4.14794e-06	297		GO:0001941	GO:BP	postsynaptic membrane organization	0.000678865	39
GO:0051962	GO:BP	positive regulation of nervous system development	5.70051e-06	314		GO:0006887	GO:BP	exocytosis	0.000713327	346
GO:0099003	GO:BP	vesicle-mediated transport in synapse	7.13668e-06	237		GO:0006813	GO:BP	potassium ion transport	0.00071883	218
GO:1901698	GO:BP	response to nitrogen compound	7.60143e-06	1229		GO:0045597	GO:BP	positive regulation of cell differentiation	0.000728735	840
GO:0044087	GO:BP	regulation of cellular component biogenesis	8.78009e-06	933		GO:0070997	GO:BP	neuron death	0.000743095	392
GO:0035082	GO:BP	axoneme assembly	9.03743e-06	91		GO:0060541	GO:BP	respiratory system development	0.000769253	260
GO:0010243	GO:BP	response to organonitrogen compound	1.00232e-05	1164		GO:0051961	GO:BP	negative regulation of nervous system development	0.000805262	167
GO:0048167	GO:BP	regulation of synaptic plasticity	1.01487e-05	215		GO:0010721	GO:BP	negative regulation of cell development	0.000871522	290
GO:0048880	GO:BP	sensory system development	1.05302e-05	421		GO:0080135	GO:BP	regulation of cellular response to stress	0.00087287	637
GO:0044283	GO:BP	small molecule biosynthetic process	1.07875e-05	527		GO:0030335	GO:BP	positive regulation of cell migration	0.00113996	526
GO:0050794	GO:BP	regulation of cellular process	1.10224e-05	11302		GO:0008610	GO:BP	lipid biosynthetic process	0.00121283	610
GO:0031346	GO:BP	positive regulation of cell projection organization	1.22905e-05	365		GO:0008285	GO:BP	negative regulation of cell population proliferation	0.00122974	661
GO:0098660	GO:BP	inorganic ion transmembrane transport	1.31521e-05	873		GO:0009611	GO:BP	response to wounding	0.00127043	528
GO:0051050	GO:BP	positive regulation of transport	1.36524e-05	908		GO:0050982	GO:BP	detection of mechanical stimulus	0.0013369	59
GO:0098662	GO:BP	inorganic cation transmembrane transport	1.3973e-05	773		GO:0050920	GO:BP	regulation of chemotaxis	0.00143399	212
GO:0120031	GO:BP	plasma membrane bounded cell projection assembly	1.4867e-05	532		GO:0021537	GO:BP	telencephalon development	0.00151932	312
GO:0001505	GO:BP	regulation of neurotransmitter levels	1.57192e-05	219		GO:0070286	GO:BP	axonemal dynein complex assembly	0.00153454	34
GO:0001654	GO:BP	eye development	1.60535e-05	412		GO:1990778	GO:BP	protein localization to cell periphery	0.00153509	342
GO:0051130	GO:BP	positive regulation of cellular component organization	1.62204e-05	1122		GO:0044057	GO:BP	regulation of system process	0.00165326	566
GO:0016192	GO:BP	vesicle-mediated transport	1.77975e-05	1471		GO:0001764	GO:BP	neuron migration	0.00168161	187
GO:0008344	GO:BP	adult locomotory behavior	1.9213e-05	95		GO:1901615	GO:BP	organic hydroxy compound metabolic process	0.00195469	487
GO:0048562	GO:BP	embryonic organ morphogenesis	2.08008e-05	315		GO:0060627	GO:BP	regulation of vesicle-mediated transport	0.00205023	537
GO:0150063	GO:BP	visual system development	2.15048e-05	416		GO:1990573	GO:BP	potassium ion import across plasma membrane	0.0020698	35
GO:0023061	GO:BP	signal release	2.18014e-05	507		GO:0031589	GO:BP	cell-substrate adhesion	0.00215583	347
GO:0051668	GO:BP	localization within membrane	2.19589e-05	666		GO:0006883	GO:BP	intracellular sodium ion homeostasis	0.00220336	21
GO:0007613	GO:BP	memory	2.49717e-05	139		GO:0060271	GO:BP	cilium assembly	0.00230509	348
GO:2000145	GO:BP	regulation of cell motility	2.69688e-05	940		GO:0044782	GO:BP	cilium organization	0.00234712	379
GO:0007166	GO:BP	cell surface receptor signaling pathway	2.92989e-05	2539		GO:0009582	GO:BP	detection of abiotic stimulus	0.00262183	128
GO:0048588	GO:BP	developmental cell growth	2.94515e-05	251		GO:0050769	GO:BP	positive regulation of neurogenesis	0.00263122	261
GO:0030031	GO:BP	cell projection assembly	2.95779e-05	543		GO:0006979	GO:BP	response to oxidative stress	0.00263475	460
GO:0007018	GO:BP	microtubule-based movement	3.04673e-05	406		GO:0030323	GO:BP	respiratory tube development	0.00270627	233
GO:0060117	GO:BP	auditory receptor cell development	3.10321e-05	30		GO:0045055	GO:BP	regulated exocytosis	0.00294258	234
GO:0048589	GO:BP	developmental growth	3.30327e-05	723		GO:0009581	GO:BP	detection of external stimulus	0.00295852	129
GO:0050896	GO:BP	response to stimulus	3.48112e-05	9466		GO:2000147	GO:BP	positive regulation of cell motility	0.00326124	546
GO:0009790	GO:BP	embryo development	3.61028e-05	1232		GO:0099175	GO:BP	regulation of postsynapse organization	0.00332788	118
GO:0051094	GO:BP	positive regulation of developmental process	3.77377e-05	1288		GO:0060088	GO:BP	auditory receptor cell stereocilium organization	0.00333819	22
GO:0050974	GO:BP	detection of mechanical stimulus involved in sensory perception	4.10241e-05	45		GO:0043270	GO:BP	positive regulation of monoatomic ion transport	0.00347365	222
GO:0035556	GO:BP	intracellular signal transduction	4.40432e-05	2413		GO:0007568	GO:BP	aging	0.00358979	265
GO:0044281	GO:BP	small molecule metabolic process	4.51596e-05	1687		GO:0006835	GO:BP	dicarboxylic acid transport	0.00381716	96
GO:0042221	GO:BP	response to chemical	4.71098e-05	4693		GO:0045596	GO:BP	negative regulation of cell differentiation	0.00388309	686
GO:0051649	GO:BP	establishment of localization in cell	4.96217e-05	2059		GO:0019725	GO:BP	cellular homeostasis	0.00396331	792
GO:0010035	GO:BP	response to inorganic substance	5.2791e-05	633		GO:0048729	GO:BP	tissue morphogenesis	0.00399228	652
GO:0050767	GO:BP	regulation of neurogenesis	6.21203e-05	416		GO:0098657	GO:BP	import into cell	0.00407118	210
GO:1903530	GO:BP	regulation of secretion by cell	6.86642e-05	573		GO:0055080	GO:BP	monoatomic cation homeostasis	0.00423522	568
GO:0015988	GO:BP	energy coupled proton transmembrane transport, against electrochemical gradient	7.12434e-05	7		GO:0046928	GO:BP	regulation of neurotransmitter secretion	0.00439966	97
GO:0006950	GO:BP	response to stress	7.40089e-05	3678		GO:0010038	GO:BP	response to metal ion	0.00442282	405
GO:0048568	GO:BP	embryonic organ development	8.29851e-05	497		GO:0043523	GO:BP	regulation of neuron apoptotic process	0.00443562	239
GO:0071805	GO:BP	potassium ion transmembrane transport	8.75807e-05	197		GO:0042886	GO:BP	amide transport	0.00502331	360
GO:0009605	GO:BP	response to external stimulus	9.18531e-05	2746		GO:0006897	GO:BP	endocytosis	0.00515167	675
GO:0051046	GO:BP	regulation of secretion	0.000101225	645		GO:0008544	GO:BP	epidermis development	0.00517483	345
GO:0031345	GO:BP	negative regulation of cell projection organization	0.000108535	199		GO:0006898	GO:BP	receptor-mediated endocytosis	0.00573867	228
GO:1990138	GO:BP	neuron projection extension	0.000116033	187		GO:0048678	GO:BP	response to axon injury	0.00581004	99
GO:0051402	GO:BP	neuron apoptotic process	0.000131822	281		GO:0010001	GO:BP	glial cell differentiation	0.00590013	257
GO:0031290	GO:BP	retinal ganglion cell axon guidance	0.00013331	21		GO:0051588	GO:BP	regulation of neurotransmitter transport	0.00612169	111
GO:0051965	GO:BP	positive regulation of synapse assembly	0.000145626	67		GO:0016079	GO:BP	synaptic vesicle exocytosis	0.00612169	111
GO:0030855	GO:BP	epithelial cell differentiation	0.00015983	687		GO:0099054	GO:BP	presynapse assembly	0.00653083	48
GO:0030036	GO:BP	actin cytoskeleton organization	0.000169885	705		GO:0030324	GO:BP	lung development	0.00675332	230
GO:0048878	GO:BP	chemical homeostasis	0.000182217	1002		GO:0002009	GO:BP	morphogenesis of an epithelium	0.00681712	544
GO:0009612	GO:BP	response to mechanical stimulus	0.000196565	258		GO:1901890	GO:BP	positive regulation of cell junction assembly	0.00694582	112
GO:0030900	GO:BP	forebrain development	0.000196681	464		GO:0002093	GO:BP	auditory receptor cell morphogenesis	0.00713714	24
GO:0097435	GO:BP	supramolecular fiber organization	0.000197889	759		GO:0030199	GO:BP	collagen fibril organization	0.00736038	58
GO:0099643	GO:BP	signal release from synapse	0.000202766	155		GO:0017157	GO:BP	regulation of exocytosis	0.00736182	203
GO:0007269	GO:BP	neurotransmitter secretion	0.000202766	155		GO:0015837	GO:BP	amine transport	0.00761385	101
GO:0010959	GO:BP	regulation of metal ion transport	0.000203582	388		GO:0055082	GO:BP	intracellular chemical homeostasis	0.00777128	702
GO:0008219	GO:BP	cell death	0.000209674	1951		GO:0051129	GO:BP	negative regulation of cellular component organization	0.0081072	703
GO:0034762	GO:BP	regulation of transmembrane transport	0.000218892	545		GO:0097106	GO:BP	postsynaptic density organization	0.00811188	49
GO:0060122	GO:BP	inner ear receptor cell stereocilium organization	0.000222908	43		GO:0061061	GO:BP	muscle structure development	0.00843015	634
GO:0007017	GO:BP	microtubule-based process	0.000228873	901		GO:0046165	GO:BP	alcohol biosynthetic process	0.00873154	126
GO:0071495	GO:BP	cellular response to endogenous stimulus	0.000231338	1470		GO:0050771	GO:BP	negative regulation of axonogenesis	0.00874325	69
GO:0006915	GO:BP	apoptotic process	0.000231659	1739		GO:0019226	GO:BP	transmission of nerve impulse	0.00932279	80
GO:0034765	GO:BP	regulation of monoatomic ion transmembrane transport	0.000243778	421		GO:0061387	GO:BP	regulation of extent of cell growth	0.0100513	115
GO:1905114	GO:BP	cell surface receptor signaling pathway involved in cell-cell signaling	0.000246417	531		GO:0000226	GO:BP	microtubule cytoskeleton organization	0.0103589	604
GO:0006836	GO:BP	neurotransmitter transport	0.000248253	207		GO:0048813	GO:BP	dendrite morphogenesis	0.0104328	153
GO:0001578	GO:BP	microtubule bundle formation	0.000262771	122		GO:0015850	GO:BP	organic hydroxy compound transport	0.0106969	265
GO:0060284	GO:BP	regulation of cell development	0.000285533	836		GO:0035640	GO:BP	exploration behavior	0.0112281	33
GO:0099504	GO:BP	synaptic vesicle cycle	0.000303064	209		GO:0008306	GO:BP	associative learning	0.0112667	104
GO:1901701	GO:BP	cellular response to oxygen-containing compound	0.000358685	1332		GO:0060285	GO:BP	cilium-dependent cell motility	0.0113216	167
GO:1902074	GO:BP	response to salt	0.000360182	427		GO:0001539	GO:BP	cilium or flagellum-dependent cell motility	0.0113216	167
GO:0007154	GO:BP	cell communication	0.000382411	7043		GO:0006066	GO:BP	alcohol metabolic process	0.0113556	311
GO:0040007	GO:BP	growth	0.000512657	938		GO:0048638	GO:BP	regulation of developmental growth	0.0121677	343
GO:0050768	GO:BP	negative regulation of neurogenesis	0.000516843	163		GO:0051966	GO:BP	regulation of synaptic transmission, glutamatergic	0.0121868	71
GO:0010977	GO:BP	negative regulation of neuron projection development	0.000534112	151		GO:0009913	GO:BP	epidermal cell differentiation	0.012246	209
GO:0051093	GO:BP	negative regulation of developmental process	0.000552809	922		GO:0010248	GO:BP	establishment or maintenance of transmembrane electrochemical gradient	0.0130732	8
GO:0098771	GO:BP	inorganic ion homeostasis	0.000553323	513		GO:0002062	GO:BP	chondrocyte differentiation	0.0143516	118
GO:0042063	GO:BP	gliogenesis	0.000579496	358		GO:0099072	GO:BP	regulation of postsynaptic membrane neurotransmitter receptor levels	0.014504	106
GO:0065009	GO:BP	regulation of molecular function	0.000586257	2350		GO:0050772	GO:BP	positive regulation of axonogenesis	0.0145896	83
GO:0030007	GO:BP	intracellular potassium ion homeostasis	0.000592665	13		GO:0060070	GO:BP	canonical Wnt signaling pathway	0.0152618	285
GO:0040017	GO:BP	positive regulation of locomotion	0.000593022	563		GO:0060996	GO:BP	dendritic spine development	0.0164153	107
GO:0010976	GO:BP	positive regulation of neuron projection development	0.000605012	177		GO:0051952	GO:BP	regulation of amine transport	0.0182204	96
GO:0050801	GO:BP	monoatomic ion homeostasis	0.000610882	580		GO:0021675	GO:BP	nerve development	0.0182204	96
GO:0012501	GO:BP	programmed cell death	0.000659177	1794		GO:0043113	GO:BP	receptor clustering	0.0182471	63
GO:0001508	GO:BP	action potential	0.000672556	129		GO:0021545	GO:BP	cranial nerve development	0.0182471	63
GO:0048675	GO:BP	axon extension	0.000672556	129		GO:0050805	GO:BP	negative regulation of synaptic transmission	0.0182471	63
GO:0001941	GO:BP	postsynaptic membrane organization	0.000678865	39		GO:0006873	GO:BP	intracellular monoatomic ion homeostasis	0.0185236	497
GO:0006887	GO:BP	exocytosis	0.000713327	346		GO:0034764	GO:BP	positive regulation of transmembrane transport	0.0193082	229
GO:0006813	GO:BP	potassium ion transport	0.00071883	218		GO:0010720	GO:BP	positive regulation of cell development	0.0206039	449
GO:0045597	GO:BP	positive regulation of cell differentiation	0.000728735	840		GO:0035249	GO:BP	synaptic transmission, glutamatergic	0.0207486	97
GO:0070997	GO:BP	neuron death	0.000743095	392		GO:0099172	GO:BP	presynapse organization	0.0221047	54
GO:0060541	GO:BP	respiratory system development	0.000769253	260		GO:0060828	GO:BP	regulation of canonical Wnt signaling pathway	0.0224799	231
GO:0009967	GO:BP	positive regulation of signal transduction	0.000772164	1450		GO:0048545	GO:BP	response to steroid hormone	0.0235415	386
GO:0051961	GO:BP	negative regulation of nervous system development	0.000805262	167		GO:0098739	GO:BP	import across plasma membrane	0.0249478	162
GO:0010721	GO:BP	negative regulation of cell development	0.000871522	290		GO:0048168	GO:BP	regulation of neuronal synaptic plasticity	0.0255481	65
GO:0080135	GO:BP	regulation of cellular response to stress	0.00087287	637		GO:0060341	GO:BP	regulation of cellular localization	0.0259019	952
GO:0016310	GO:BP	phosphorylation	0.000892714	1726		GO:0003012	GO:BP	muscle system process	0.0263133	388
GO:1901564	GO:BP	organonitrogen compound metabolic process	0.00100464	6458		GO:0031099	GO:BP	regeneration	0.0266037	248
GO:0006996	GO:BP	organelle organization	0.00103842	3312		GO:0099084	GO:BP	postsynaptic specialization organization	0.0266174	55
GO:0033993	GO:BP	response to lipid	0.00105765	1047		GO:0016049	GO:BP	cell growth	0.028344	472
GO:0006629	GO:BP	lipid metabolic process	0.00110519	1290		GO:0050957	GO:BP	equilibrioception	0.0284193	9
GO:0030335	GO:BP	positive regulation of cell migration	0.00113996	526		GO:0042692	GO:BP	muscle cell differentiation	0.0293816	390
GO:0008610	GO:BP	lipid biosynthetic process	0.00121283	610		GO:0031102	GO:BP	neuron projection regeneration	0.030074	66
GO:0008285	GO:BP	negative regulation of cell population proliferation	0.00122974	661		GO:2000300	GO:BP	regulation of synaptic vesicle exocytosis	0.030074	66
GO:0009611	GO:BP	response to wounding	0.00127043	528		GO:0015990	GO:BP	electron transport coupled proton transport	0.030713	5
GO:0050982	GO:BP	detection of mechanical stimulus	0.0013369	59		GO:1902284	GO:BP	neuron projection extension involved in neuron projection guidance	0.0312571	37
GO:0050920	GO:BP	regulation of chemotaxis	0.00143399	212		GO:0048846	GO:BP	axon extension involved in axon guidance	0.0312571	37
GO:0021537	GO:BP	telencephalon development	0.00151932	312		GO:0003015	GO:BP	heart process	0.031749	221
GO:0070286	GO:BP	axonemal dynein complex assembly	0.00153454	34		GO:0008202	GO:BP	steroid metabolic process	0.0323546	281
GO:1990778	GO:BP	protein localization to cell periphery	0.00153509	342		GO:0051924	GO:BP	regulation of calcium ion transport	0.0329223	251
GO:0044057	GO:BP	regulation of system process	0.00165326	566		GO:0032880	GO:BP	regulation of protein localization	0.0335452	848
GO:0001764	GO:BP	neuron migration	0.00168161	187		GO:0060291	GO:BP	long-term synaptic potentiation	0.0342625	101
GO:0023052	GO:BP	signaling	0.00168709	6929		GO:1904062	GO:BP	regulation of monoatomic cation transmembrane transport	0.034596	313
GO:0035295	GO:BP	tube development	0.00177273	1098		GO:0055075	GO:BP	potassium ion homeostasis	0.0347122	29
GO:1901615	GO:BP	organic hydroxy compound metabolic process	0.00195469	487		GO:0015800	GO:BP	acidic amino acid transport	0.0352849	67
GO:0060627	GO:BP	regulation of vesicle-mediated transport	0.00205023	537		GO:0034767	GO:BP	positive regulation of monoatomic ion transmembrane transport	0.0359237	166
GO:1990573	GO:BP	potassium ion import across plasma membrane	0.0020698	35		GO:0015872	GO:BP	dopamine transport	0.0373738	47
GO:0031589	GO:BP	cell-substrate adhesion	0.00215583	347		GO:0031103	GO:BP	axon regeneration	0.0380901	57
GO:0006883	GO:BP	intracellular sodium ion homeostasis	0.00220336	21		GO:0030111	GO:BP	regulation of Wnt signaling pathway	0.0382078	299
GO:0060271	GO:BP	cilium assembly	0.00230509	348		GO:0036159	GO:BP	inner dynein arm assembly	0.0383823	15
GO:0044782	GO:BP	cilium organization	0.00234712	379		GO:0030516	GO:BP	regulation of axon extension	0.0386712	102
GO:0009582	GO:BP	detection of abiotic stimulus	0.00262183	128		GO:1904064	GO:BP	positive regulation of cation transmembrane transport	0.0388498	140
GO:0050769	GO:BP	positive regulation of neurogenesis	0.00263122	261		GO:0099068	GO:BP	postsynapse assembly	0.0394783	38
GO:0006979	GO:BP	response to oxidative stress	0.00263475	460		GO:0090102	GO:BP	cochlea development	0.0452822	58
GO:0030323	GO:BP	respiratory tube development	0.00270627	233		GO:1905475	GO:BP	regulation of protein localization to membrane	0.0470163	183
GO:0080134	GO:BP	regulation of response to stress	0.00274665	1318		GO:0051047	GO:BP	positive regulation of secretion	0.0472457	350
GO:0045055	GO:BP	regulated exocytosis	0.00294258	234		GO:1905606	GO:BP	regulation of presynapse assembly	0.0494689	39
GO:0009581	GO:BP	detection of external stimulus	0.00295852	129		GO:0030424	GO:CC	axon	8.26979e-19	661
GO:2000147	GO:BP	positive regulation of cell motility	0.00326124	546		GO:0098978	GO:CC	glutamatergic synapse	1.21855e-18	540
GO:0099175	GO:BP	regulation of postsynapse organization	0.00332788	118		GO:0036477	GO:CC	somatodendritic compartment	1.52532e-17	894
GO:0060088	GO:BP	auditory receptor cell stereocilium organization	0.00333819	22		GO:0097060	GO:CC	synaptic membrane	2.80559e-17	401
GO:0043270	GO:BP	positive regulation of monoatomic ion transport	0.00347365	222		GO:0098793	GO:CC	presynapse	1.49422e-16	597
GO:0007568	GO:BP	aging	0.00358979	265		GO:0031012	GO:CC	extracellular matrix	1.62996e-15	375
GO:0006835	GO:BP	dicarboxylic acid transport	0.00381716	96		GO:0030312	GO:CC	external encapsulating structure	2.1116e-15	377
GO:0045596	GO:BP	negative regulation of cell differentiation	0.00388309	686		GO:0098794	GO:CC	postsynapse	2.60521e-15	693
GO:0019725	GO:BP	cellular homeostasis	0.00396331	792		GO:0043025	GO:CC	neuronal cell body	1.19822e-13	575
GO:0048729	GO:BP	tissue morphogenesis	0.00399228	652		GO:0042734	GO:CC	presynaptic membrane	3.00599e-13	177
GO:0098657	GO:BP	import into cell	0.00407118	210		GO:0062023	GO:CC	collagen-containing extracellular matrix	5.68488e-12	224
GO:0055080	GO:BP	monoatomic cation homeostasis	0.00423522	568		GO:0044297	GO:CC	cell body	5.79058e-12	661
GO:0046928	GO:BP	regulation of neurotransmitter secretion	0.00439966	97		GO:1902495	GO:CC	transmembrane transporter complex	2.19081e-11	384
GO:0010038	GO:BP	response to metal ion	0.00442282	405		GO:0030425	GO:CC	dendrite	4.20971e-11	630
GO:0043523	GO:BP	regulation of neuron apoptotic process	0.00443562	239		GO:0097447	GO:CC	dendritic tree	4.92355e-11	632
GO:0042886	GO:BP	amide transport	0.00502331	360		GO:1990351	GO:CC	transporter complex	7.19792e-11	408
GO:0006897	GO:BP	endocytosis	0.00515167	675		GO:0045177	GO:CC	apical part of cell	1.14739e-09	437
GO:0008544	GO:BP	epidermis development	0.00517483	345		GO:0030133	GO:CC	transport vesicle	2.99101e-09	331
GO:0072359	GO:BP	circulatory system development	0.00562538	1094		GO:0032420	GO:CC	stereocilium	4.92086e-09	57
GO:0006898	GO:BP	receptor-mediated endocytosis	0.00573867	228		GO:0032421	GO:CC	stereocilium bundle	8.33946e-09	66
GO:0048678	GO:BP	response to axon injury	0.00581004	99		GO:0098984	GO:CC	neuron to neuron synapse	8.37143e-09	406
GO:0010001	GO:BP	glial cell differentiation	0.00590013	257		GO:0045211	GO:CC	postsynaptic membrane	2.86449e-08	278
GO:0051588	GO:BP	regulation of neurotransmitter transport	0.00612169	111		GO:0098858	GO:CC	actin-based cell projection	5.92144e-08	213
GO:0016079	GO:BP	synaptic vesicle exocytosis	0.00612169	111		GO:0048786	GO:CC	presynaptic active zone	7.35247e-08	91
GO:0099054	GO:BP	presynapse assembly	0.00653083	48		GO:0043679	GO:CC	axon terminus	1.09674e-07	162
GO:0030324	GO:BP	lung development	0.00675332	230		GO:0150034	GO:CC	distal axon	1.21283e-07	330
GO:0002009	GO:BP	morphogenesis of an epithelium	0.00681712	544		GO:0044306	GO:CC	neuron projection terminus	2.25859e-07	178
GO:1901890	GO:BP	positive regulation of cell junction assembly	0.00694582	112		GO:0005929	GO:CC	cilium	2.6751e-07	668
GO:0002093	GO:BP	auditory receptor cell morphogenesis	0.00713714	24		GO:0060076	GO:CC	excitatory synapse	2.78691e-07	71
GO:0030199	GO:BP	collagen fibril organization	0.00736038	58		GO:0034702	GO:CC	monoatomic ion channel complex	2.89231e-07	275
GO:0017157	GO:BP	regulation of exocytosis	0.00736182	203		GO:0008021	GO:CC	synaptic vesicle	3.16756e-07	215
GO:0015837	GO:BP	amine transport	0.00761385	101		GO:0070382	GO:CC	exocytic vesicle	3.22115e-07	227
GO:0055082	GO:BP	intracellular chemical homeostasis	0.00777128	702		GO:0032279	GO:CC	asymmetric synapse	5.24886e-07	373
GO:0051129	GO:BP	negative regulation of cellular component organization	0.0081072	703		GO:0098797	GO:CC	plasma membrane protein complex	5.60921e-07	515
GO:0097106	GO:BP	postsynaptic density organization	0.00811188	49		GO:0099568	GO:CC	cytoplasmic region	1.0012e-06	262
GO:0061061	GO:BP	muscle structure development	0.00843015	634		GO:0048787	GO:CC	presynaptic active zone membrane	1.59396e-06	46
GO:0046165	GO:BP	alcohol biosynthetic process	0.00873154	126		GO:0099572	GO:CC	postsynaptic specialization	2.43732e-06	392
GO:0050771	GO:BP	negative regulation of axonogenesis	0.00874325	69		GO:0098862	GO:CC	cluster of actin-based cell projections	3.34509e-06	176
GO:0048584	GO:BP	positive regulation of response to stimulus	0.00928347	2096		GO:0014069	GO:CC	postsynaptic density	4.48353e-06	358
GO:0019226	GO:BP	transmission of nerve impulse	0.00932279	80		GO:0034705	GO:CC	potassium channel complex	7.43779e-06	86
GO:0061387	GO:BP	regulation of extent of cell growth	0.0100513	115		GO:0048471	GO:CC	perinuclear region of cytoplasm	1.01325e-05	653
GO:0000226	GO:BP	microtubule cytoskeleton organization	0.0103589	604		GO:0099503	GO:CC	secretory vesicle	1.02701e-05	560
GO:0048813	GO:BP	dendrite morphogenesis	0.0104328	153		GO:0045178	GO:CC	basal part of cell	1.09997e-05	274
GO:0015850	GO:BP	organic hydroxy compound transport	0.0106969	265		GO:0043195	GO:CC	terminal bouton	1.75269e-05	81
GO:0035640	GO:BP	exploration behavior	0.0112281	33		GO:0005604	GO:CC	basement membrane	1.88819e-05	101
GO:0008306	GO:BP	associative learning	0.0112667	104		GO:0034703	GO:CC	cation channel complex	2.20634e-05	180
GO:0060285	GO:BP	cilium-dependent cell motility	0.0113216	167		GO:0005858	GO:CC	axonemal dynein complex	3.17524e-05	21
GO:0001539	GO:BP	cilium or flagellum-dependent cell motility	0.0113216	167		GO:0043209	GO:CC	myelin sheath	3.28657e-05	57
GO:0006066	GO:BP	alcohol metabolic process	0.0113556	311		GO:0030658	GO:CC	transport vesicle membrane	3.90568e-05	173
GO:0048638	GO:BP	regulation of developmental growth	0.0121677	343		GO:0031514	GO:CC	motile cilium	4.53547e-05	237
GO:0051966	GO:BP	regulation of synaptic transmission, glutamatergic	0.0121868	71		GO:0032838	GO:CC	plasma membrane bounded cell projection cytoplasm	5.45485e-05	226
GO:0009913	GO:BP	epidermal cell differentiation	0.012246	209		GO:0030672	GO:CC	synaptic vesicle membrane	5.96837e-05	119
GO:0010248	GO:BP	establishment or maintenance of transmembrane electrochemical gradient	0.0130732	8		GO:0099501	GO:CC	exocytic vesicle membrane	5.96837e-05	119
GO:0048585	GO:BP	negative regulation of response to stimulus	0.0140482	1529		GO:0009925	GO:CC	basal plasma membrane	6.4495e-05	254
GO:0002062	GO:BP	chondrocyte differentiation	0.0143516	118		GO:0005788	GO:CC	endoplasmic reticulum lumen	0.00011836	72
GO:0099072	GO:BP	regulation of postsynaptic membrane neurotransmitter receptor levels	0.014504	106		GO:0043204	GO:CC	perikaryon	0.000152846	149
GO:0050772	GO:BP	positive regulation of axonogenesis	0.0145896	83		GO:0043235	GO:CC	receptor complex	0.000373494	376
GO:0060070	GO:BP	canonical Wnt signaling pathway	0.0152618	285		GO:0016323	GO:CC	basolateral plasma membrane	0.000385972	221
GO:0060996	GO:BP	dendritic spine development	0.0164153	107		GO:0099081	GO:CC	supramolecular polymer	0.0004251	864
GO:0051952	GO:BP	regulation of amine transport	0.0182204	96		GO:0005930	GO:CC	axoneme	0.00053971	136
GO:0021675	GO:BP	nerve development	0.0182204	96		GO:0043197	GO:CC	dendritic spine	0.000613884	174
GO:0043113	GO:BP	receptor clustering	0.0182471	63		GO:0099512	GO:CC	supramolecular fiber	0.000617137	856
GO:0021545	GO:BP	cranial nerve development	0.0182471	63		GO:0097014	GO:CC	ciliary plasm	0.000681401	138
GO:0050805	GO:BP	negative regulation of synaptic transmission	0.0182471	63		GO:0097449	GO:CC	astrocyte projection	0.000753227	22
GO:0006873	GO:BP	intracellular monoatomic ion homeostasis	0.0185236	497		GO:0070161	GO:CC	anchoring junction	0.000828092	643
GO:0042592	GO:BP	homeostatic process	0.0191368	1640		GO:0044309	GO:CC	neuron spine	0.000911544	178
GO:0034764	GO:BP	positive regulation of transmembrane transport	0.0193082	229		GO:0044291	GO:CC	cell-cell contact zone	0.00137119	76
GO:0010720	GO:BP	positive regulation of cell development	0.0206039	449		GO:0008076	GO:CC	voltage-gated potassium channel complex	0.00137119	76
GO:0035249	GO:BP	synaptic transmission, glutamatergic	0.0207486	97		GO:0097386	GO:CC	glial cell projection	0.00191856	40
GO:0099172	GO:BP	presynapse organization	0.0221047	54		GO:0016324	GO:CC	apical plasma membrane	0.00284078	348
GO:0010941	GO:BP	regulation of cell death	0.0223197	1606		GO:0005911	GO:CC	cell-cell junction	0.00353001	477
GO:0060828	GO:BP	regulation of canonical Wnt signaling pathway	0.0224799	231		GO:0042383	GO:CC	sarcolemma	0.00419623	130
GO:0071702	GO:BP	organic substance transport	0.0234823	2532		GO:0014704	GO:CC	intercalated disc	0.00547787	54
GO:0048545	GO:BP	response to steroid hormone	0.0235415	386		GO:0036156	GO:CC	inner dynein arm	0.0058083	5
GO:0098739	GO:BP	import across plasma membrane	0.0249478	162		GO:0032426	GO:CC	stereocilium tip	0.00646171	21
GO:0048168	GO:BP	regulation of neuronal synaptic plasticity	0.0255481	65		GO:0045121	GO:CC	membrane raft	0.00649564	316
GO:0060341	GO:BP	regulation of cellular localization	0.0259019	952		GO:0009986	GO:CC	cell surface	0.00660572	884
GO:0003012	GO:BP	muscle system process	0.0263133	388		GO:0030659	GO:CC	cytoplasmic vesicle membrane	0.00688754	675
GO:0031099	GO:BP	regeneration	0.0266037	248		GO:0098857	GO:CC	membrane microdomain	0.00691049	317
GO:0099084	GO:BP	postsynaptic specialization organization	0.0266174	55		GO:0012506	GO:CC	vesicle membrane	0.00800886	696
GO:0016049	GO:BP	cell growth	0.028344	472		GO:0042175	GO:CC	nuclear outer membrane-endoplasmic reticulum membrane network	0.00863346	856
GO:0050957	GO:BP	equilibrioception	0.0284193	9		GO:0098827	GO:CC	endoplasmic reticulum subcompartment	0.00952665	841
GO:0043067	GO:BP	regulation of programmed cell death	0.0290316	1457		GO:0015629	GO:CC	actin cytoskeleton	0.00957717	481
GO:0051241	GO:BP	negative regulation of multicellular organismal process	0.029238	1107		GO:0090533	GO:CC	cation-transporting ATPase complex	0.012194	16
GO:0042692	GO:BP	muscle cell differentiation	0.0293816	390		GO:0031253	GO:CC	cell projection membrane	0.012248	296
GO:0031102	GO:BP	neuron projection regeneration	0.030074	66		GO:0005789	GO:CC	endoplasmic reticulum membrane	0.0139062	834
GO:2000300	GO:BP	regulation of synaptic vesicle exocytosis	0.030074	66		GO:0097038	GO:CC	perinuclear endoplasmic reticulum	0.0171727	24
GO:0015990	GO:BP	electron transport coupled proton transport	0.030713	5		GO:0005938	GO:CC	cell cortex	0.017654	302
GO:1902284	GO:BP	neuron projection extension involved in neuron projection guidance	0.0312571	37		GO:0097729	GO:CC	9+2 motile cilium	0.0222994	174
GO:0048846	GO:BP	axon extension involved in axon guidance	0.0312571	37		GO:0005890	GO:CC	sodium:potassium-exchanging ATPase complex	0.0317015	12
GO:0006468	GO:BP	protein phosphorylation	0.0317459	1500		GO:0043256	GO:CC	laminin complex	0.0317015	12
GO:0003015	GO:BP	heart process	0.031749	221		GO:0098533	GO:CC	ATPase dependent transmembrane transport complex	0.0369692	19
GO:0008202	GO:BP	steroid metabolic process	0.0323546	281		GO:0043218	GO:CC	compact myelin	0.0369692	19
GO:0051924	GO:BP	regulation of calcium ion transport	0.0329223	251		GO:0098688	GO:CC	parallel fiber to Purkinje cell synapse	0.0393503	27
GO:0032880	GO:BP	regulation of protein localization	0.0335452	848		GO:0098685	GO:CC	Schaffer collateral - CA1 synapse	0.0438417	115
GO:0060291	GO:BP	long-term synaptic potentiation	0.0342625	101		GO:0005509	GO:MF	calcium ion binding	1.46974e-19	639
GO:1904062	GO:BP	regulation of monoatomic cation transmembrane transport	0.034596	313		GO:0015399	GO:MF	primary active transmembrane transporter activity	8.36779e-08	141
GO:0055075	GO:BP	potassium ion homeostasis	0.0347122	29		GO:0015453	GO:MF	oxidoreduction-driven active transmembrane transporter activity	2.46678e-07	32
GO:0015800	GO:BP	acidic amino acid transport	0.0352849	67		GO:0008092	GO:MF	cytoskeletal protein binding	9.60194e-06	961
GO:0051240	GO:BP	positive regulation of multicellular organismal process	0.0353546	1624		GO:0015075	GO:MF	monoatomic ion transmembrane transporter activity	4.10179e-05	689
GO:0034767	GO:BP	positive regulation of monoatomic ion transmembrane transport	0.0359237	166		GO:0008324	GO:MF	monoatomic cation transmembrane transporter activity	7.81466e-05	563
GO:0042981	GO:BP	regulation of apoptotic process	0.0365288	1426		GO:0008137	GO:MF	NADH dehydrogenase (ubiquinone) activity	0.000152144	17
GO:0015872	GO:BP	dopamine transport	0.0373738	47		GO:0022890	GO:MF	inorganic cation transmembrane transporter activity	0.000237191	522
GO:0031103	GO:BP	axon regeneration	0.0380901	57		GO:0050136	GO:MF	NADH dehydrogenase (quinone) activity	0.000263041	18
GO:0030111	GO:BP	regulation of Wnt signaling pathway	0.0382078	299		GO:0015318	GO:MF	inorganic molecular entity transmembrane transporter activity	0.000301771	634
GO:0036159	GO:BP	inner dynein arm assembly	0.0383823	15		GO:0016247	GO:MF	channel regulator activity	0.000321249	134
GO:0030516	GO:BP	regulation of axon extension	0.0386712	102		GO:0022804	GO:MF	active transmembrane transporter activity	0.000560924	374
GO:1904064	GO:BP	positive regulation of cation transmembrane transport	0.0388498	140		GO:0005391	GO:MF	P-type sodium:potassium-exchanging transporter activity	0.000580948	6
GO:0099068	GO:BP	postsynapse assembly	0.0394783	38		GO:0008554	GO:MF	P-type sodium transporter activity	0.000580948	6
GO:0010648	GO:BP	negative regulation of cell communication	0.0415445	1293		GO:0140358	GO:MF	P-type transmembrane transporter activity	0.000627283	26
GO:0090102	GO:BP	cochlea development	0.0452822	58		GO:0099106	GO:MF	ion channel regulator activity	0.000706276	129
GO:1905475	GO:BP	regulation of protein localization to membrane	0.0470163	183		GO:0003955	GO:MF	NAD(P)H dehydrogenase (quinone) activity	0.00108406	21
GO:0051047	GO:BP	positive regulation of secretion	0.0472457	350		GO:0015662	GO:MF	P-type ion transporter activity	0.00108406	21
GO:1905606	GO:BP	regulation of presynapse assembly	0.0494689	39		GO:0003954	GO:MF	NADH dehydrogenase activity	0.00108406	21
GO:0042995	GO:CC	cell projection	3.01047e-38	2208		GO:0005216	GO:MF	monoatomic ion channel activity	0.00152281	419
GO:0120025	GO:CC	plasma membrane bounded cell projection	1.07558e-37	2133		GO:0019904	GO:MF	protein domain specific binding	0.00169109	702
GO:0043005	GO:CC	neuron projection	8.59179e-33	1352		GO:0050839	GO:MF	cell adhesion molecule binding	0.00198849	252
GO:0030054	GO:CC	cell junction	1.01001e-30	2029		GO:0009055	GO:MF	electron transfer activity	0.00259471	55
GO:0045202	GO:CC	synapse	1.78905e-29	1468		GO:0004714	GO:MF	transmembrane receptor protein tyrosine kinase activity	0.00385026	57
GO:0016020	GO:CC	membrane	1.67391e-28	8648		GO:0015079	GO:MF	potassium ion transmembrane transporter activity	0.00399553	144
GO:0071944	GO:CC	cell periphery	5.7389e-27	5641		GO:1901702	GO:MF	salt transmembrane transporter activity	0.00436108	546
GO:0005737	GO:CC	cytoplasm	1.18962e-26	10324		GO:0046873	GO:MF	metal ion transmembrane transporter activity	0.00461088	408
GO:0012505	GO:CC	endomembrane system	3.93963e-24	3572		GO:0015267	GO:MF	channel activity	0.00486396	470
GO:0098590	GO:CC	plasma membrane region	1.34793e-20	1176		GO:0022803	GO:MF	passive transmembrane transporter activity	0.00486396	470
GO:0030424	GO:CC	axon	8.26979e-19	661		GO:0008556	GO:MF	P-type potassium transmembrane transporter activity	0.00502566	8
GO:0098978	GO:CC	glutamatergic synapse	1.21855e-18	540		GO:0051861	GO:MF	glycolipid binding	0.00680802	26
GO:0005783	GO:CC	endoplasmic reticulum	8.84973e-18	1529		GO:0003779	GO:MF	actin binding	0.009137	405
GO:0036477	GO:CC	somatodendritic compartment	1.52532e-17	894		GO:0019199	GO:MF	transmembrane receptor protein kinase activity	0.0128658	74
GO:0097060	GO:CC	synaptic membrane	2.80559e-17	401		GO:0005261	GO:MF	monoatomic cation channel activity	0.0151277	309
GO:0005886	GO:CC	plasma membrane	1.11949e-16	5217		GO:0004713	GO:MF	protein tyrosine kinase activity	0.0163717	121
GO:0098793	GO:CC	presynapse	1.49422e-16	597		GO:0016655	GO:MF	oxidoreductase activity, acting on NAD(P)H, quinone or similar compound as acceptor	0.0165846	29
GO:0031012	GO:CC	extracellular matrix	1.62996e-15	375		GO:0005246	GO:MF	calcium channel regulator activity	0.0166411	46
GO:0030312	GO:CC	external encapsulating structure	2.1116e-15	377		GO:0019829	GO:MF	ATPase-coupled monoatomic cation transmembrane transporter activity	0.0184618	56
GO:0098794	GO:CC	postsynapse	2.60521e-15	693		GO:0051087	GO:MF	protein-folding chaperone binding	0.0277325	126
GO:0043025	GO:CC	neuronal cell body	1.19822e-13	575		GO:0022853	GO:MF	active monoatomic ion transmembrane transporter activity	0.0396507	209
GO:0042734	GO:CC	presynaptic membrane	3.00599e-13	177		GO:0005539	GO:MF	glycosaminoglycan binding	0.0478071	184
GO:0062023	GO:CC	collagen-containing extracellular matrix	5.68488e-12	224
GO:0044297	GO:CC	cell body	5.79058e-12	661
GO:0031090	GO:CC	organelle membrane	1.41575e-11	2642
GO:1902495	GO:CC	transmembrane transporter complex	2.19081e-11	384
GO:0030425	GO:CC	dendrite	4.20971e-11	630
GO:0097447	GO:CC	dendritic tree	4.92355e-11	632
GO:1990351	GO:CC	transporter complex	7.19792e-11	408
GO:0031410	GO:CC	cytoplasmic vesicle	1.34376e-10	1715
GO:0097708	GO:CC	intracellular vesicle	1.60031e-10	1719
GO:0031982	GO:CC	vesicle	1.1227e-09	1853
GO:0045177	GO:CC	apical part of cell	1.14739e-09	437
GO:0030133	GO:CC	transport vesicle	2.99101e-09	331
GO:0032420	GO:CC	stereocilium	4.92086e-09	57
GO:0005576	GO:CC	extracellular region	7.89835e-09	2011
GO:0032421	GO:CC	stereocilium bundle	8.33946e-09	66
GO:0098984	GO:CC	neuron to neuron synapse	8.37143e-09	406
GO:0045211	GO:CC	postsynaptic membrane	2.86449e-08	278
GO:0098858	GO:CC	actin-based cell projection	5.92144e-08	213
GO:0048786	GO:CC	presynaptic active zone	7.35247e-08	91
GO:0043679	GO:CC	axon terminus	1.09674e-07	162
GO:0150034	GO:CC	distal axon	1.21283e-07	330
GO:0044306	GO:CC	neuron projection terminus	2.25859e-07	178
GO:0005929	GO:CC	cilium	2.6751e-07	668
GO:0060076	GO:CC	excitatory synapse	2.78691e-07	71
GO:0034702	GO:CC	monoatomic ion channel complex	2.89231e-07	275
GO:0008021	GO:CC	synaptic vesicle	3.16756e-07	215
GO:0070382	GO:CC	exocytic vesicle	3.22115e-07	227
GO:0005794	GO:CC	Golgi apparatus	4.63978e-07	1284
GO:0098796	GO:CC	membrane protein complex	5.00114e-07	1166
GO:0032279	GO:CC	asymmetric synapse	5.24886e-07	373
GO:0098797	GO:CC	plasma membrane protein complex	5.60921e-07	515
GO:0099568	GO:CC	cytoplasmic region	1.0012e-06	262
GO:0048787	GO:CC	presynaptic active zone membrane	1.59396e-06	46
GO:0005615	GO:CC	extracellular space	1.79241e-06	1458
GO:0099572	GO:CC	postsynaptic specialization	2.43732e-06	392
GO:0005856	GO:CC	cytoskeleton	3.05597e-06	2058
GO:0098862	GO:CC	cluster of actin-based cell projections	3.34509e-06	176
GO:0014069	GO:CC	postsynaptic density	4.48353e-06	358
GO:0034705	GO:CC	potassium channel complex	7.43779e-06	86
GO:0048471	GO:CC	perinuclear region of cytoplasm	1.01325e-05	653
GO:0099503	GO:CC	secretory vesicle	1.02701e-05	560
GO:0045178	GO:CC	basal part of cell	1.09997e-05	274
GO:0043195	GO:CC	terminal bouton	1.75269e-05	81
GO:0005604	GO:CC	basement membrane	1.88819e-05	101
GO:0034703	GO:CC	cation channel complex	2.20634e-05	180
GO:0005858	GO:CC	axonemal dynein complex	3.17524e-05	21
GO:0043209	GO:CC	myelin sheath	3.28657e-05	57
GO:0030658	GO:CC	transport vesicle membrane	3.90568e-05	173
GO:0031514	GO:CC	motile cilium	4.53547e-05	237
GO:0032838	GO:CC	plasma membrane bounded cell projection cytoplasm	5.45485e-05	226
GO:0030672	GO:CC	synaptic vesicle membrane	5.96837e-05	119
GO:0099501	GO:CC	exocytic vesicle membrane	5.96837e-05	119
GO:0009925	GO:CC	basal plasma membrane	6.4495e-05	254
GO:0005788	GO:CC	endoplasmic reticulum lumen	0.00011836	72
GO:0043204	GO:CC	perikaryon	0.000152846	149
GO:0031984	GO:CC	organelle subcompartment	0.000338701	1103
GO:0043235	GO:CC	receptor complex	0.000373494	376
GO:0016323	GO:CC	basolateral plasma membrane	0.000385972	221
GO:0099081	GO:CC	supramolecular polymer	0.0004251	864
GO:0005930	GO:CC	axoneme	0.00053971	136
GO:0043197	GO:CC	dendritic spine	0.000613884	174
GO:0099512	GO:CC	supramolecular fiber	0.000617137	856
GO:0098588	GO:CC	bounding membrane of organelle	0.000677335	1359
GO:0097014	GO:CC	ciliary plasm	0.000681401	138
GO:0097449	GO:CC	astrocyte projection	0.000753227	22
GO:0070161	GO:CC	anchoring junction	0.000828092	643
GO:0044309	GO:CC	neuron spine	0.000911544	178
GO:0044291	GO:CC	cell-cell contact zone	0.00137119	76
GO:0008076	GO:CC	voltage-gated potassium channel complex	0.00137119	76
GO:0097386	GO:CC	glial cell projection	0.00191856	40
GO:0016324	GO:CC	apical plasma membrane	0.00284078	348
GO:0110165	GO:CC	cellular anatomical entity	0.00304116	21267
GO:0005911	GO:CC	cell-cell junction	0.00353001	477
GO:0042383	GO:CC	sarcolemma	0.00419623	130
GO:0014704	GO:CC	intercalated disc	0.00547787	54
GO:0036156	GO:CC	inner dynein arm	0.0058083	5
GO:0032426	GO:CC	stereocilium tip	0.00646171	21
GO:0045121	GO:CC	membrane raft	0.00649564	316
GO:0009986	GO:CC	cell surface	0.00660572	884
GO:0030659	GO:CC	cytoplasmic vesicle membrane	0.00688754	675
GO:0098857	GO:CC	membrane microdomain	0.00691049	317
GO:0012506	GO:CC	vesicle membrane	0.00800886	696
GO:0042175	GO:CC	nuclear outer membrane-endoplasmic reticulum membrane network	0.00863346	856
GO:0098827	GO:CC	endoplasmic reticulum subcompartment	0.00952665	841
GO:0015629	GO:CC	actin cytoskeleton	0.00957717	481
GO:0090533	GO:CC	cation-transporting ATPase complex	0.012194	16
GO:0031253	GO:CC	cell projection membrane	0.012248	296
GO:0005789	GO:CC	endoplasmic reticulum membrane	0.0139062	834
GO:0097038	GO:CC	perinuclear endoplasmic reticulum	0.0171727	24
GO:0005938	GO:CC	cell cortex	0.017654	302
GO:0099080	GO:CC	supramolecular complex	0.020723	1158
GO:0097729	GO:CC	9+2 motile cilium	0.0222994	174
GO:0005890	GO:CC	sodium:potassium-exchanging ATPase complex	0.0317015	12
GO:0043256	GO:CC	laminin complex	0.0317015	12
GO:0098533	GO:CC	ATPase dependent transmembrane transport complex	0.0369692	19
GO:0043218	GO:CC	compact myelin	0.0369692	19
GO:0098688	GO:CC	parallel fiber to Purkinje cell synapse	0.0393503	27
GO:0098685	GO:CC	Schaffer collateral - CA1 synapse	0.0438417	115
GO:0005509	GO:MF	calcium ion binding	1.46974e-19	639
GO:0005515	GO:MF	protein binding	4.03723e-19	8447
GO:0043167	GO:MF	ion binding	6.11996e-12	5158
GO:0043169	GO:MF	cation binding	2.59321e-09	3370
GO:0046872	GO:MF	metal ion binding	8.36418e-09	3277
GO:0015399	GO:MF	primary active transmembrane transporter activity	8.36779e-08	141
GO:0015453	GO:MF	oxidoreduction-driven active transmembrane transporter activity	2.46678e-07	32
GO:0005488	GO:MF	binding	5.08519e-06	14802
GO:0008092	GO:MF	cytoskeletal protein binding	9.60194e-06	961
GO:0005215	GO:MF	transporter activity	1.69285e-05	1172
GO:0015075	GO:MF	monoatomic ion transmembrane transporter activity	4.10179e-05	689
GO:0008324	GO:MF	monoatomic cation transmembrane transporter activity	7.81466e-05	563
GO:0022857	GO:MF	transmembrane transporter activity	8.66711e-05	1078
GO:0008137	GO:MF	NADH dehydrogenase (ubiquinone) activity	0.000152144	17
GO:0022890	GO:MF	inorganic cation transmembrane transporter activity	0.000237191	522
GO:0050136	GO:MF	NADH dehydrogenase (quinone) activity	0.000263041	18
GO:0015318	GO:MF	inorganic molecular entity transmembrane transporter activity	0.000301771	634
GO:0016247	GO:MF	channel regulator activity	0.000321249	134
GO:0022804	GO:MF	active transmembrane transporter activity	0.000560924	374
GO:0005391	GO:MF	P-type sodium:potassium-exchanging transporter activity	0.000580948	6
GO:0008554	GO:MF	P-type sodium transporter activity	0.000580948	6
GO:0140358	GO:MF	P-type transmembrane transporter activity	0.000627283	26
GO:0099106	GO:MF	ion channel regulator activity	0.000706276	129
GO:0003955	GO:MF	NAD(P)H dehydrogenase (quinone) activity	0.00108406	21
GO:0015662	GO:MF	P-type ion transporter activity	0.00108406	21
GO:0003954	GO:MF	NADH dehydrogenase activity	0.00108406	21
GO:0005216	GO:MF	monoatomic ion channel activity	0.00152281	419
GO:0019904	GO:MF	protein domain specific binding	0.00169109	702
GO:0050839	GO:MF	cell adhesion molecule binding	0.00198849	252
GO:0009055	GO:MF	electron transfer activity	0.00259471	55
GO:0004714	GO:MF	transmembrane receptor protein tyrosine kinase activity	0.00385026	57
GO:0015079	GO:MF	potassium ion transmembrane transporter activity	0.00399553	144
GO:1901702	GO:MF	salt transmembrane transporter activity	0.00436108	546
GO:0046873	GO:MF	metal ion transmembrane transporter activity	0.00461088	408
GO:0097367	GO:MF	carbohydrate derivative binding	0.00480732	2165
GO:0015267	GO:MF	channel activity	0.00486396	470
GO:0022803	GO:MF	passive transmembrane transporter activity	0.00486396	470
GO:0008556	GO:MF	P-type potassium transmembrane transporter activity	0.00502566	8
GO:0051861	GO:MF	glycolipid binding	0.00680802	26
GO:0043168	GO:MF	anion binding	0.00870584	2363
GO:0003779	GO:MF	actin binding	0.009137	405
GO:0044877	GO:MF	protein-containing complex binding	0.00969419	1338
GO:0005524	GO:MF	ATP binding	0.0112231	1434
GO:0019199	GO:MF	transmembrane receptor protein kinase activity	0.0128658	74
GO:0003824	GO:MF	catalytic activity	0.0130434	5790
GO:0005261	GO:MF	monoatomic cation channel activity	0.0151277	309
GO:0004713	GO:MF	protein tyrosine kinase activity	0.0163717	121
GO:0016655	GO:MF	oxidoreductase activity, acting on NAD(P)H, quinone or similar compound as acceptor	0.0165846	29
GO:0005246	GO:MF	calcium channel regulator activity	0.0166411	46
GO:0032559	GO:MF	adenyl ribonucleotide binding	0.0174945	1487
GO:0019829	GO:MF	ATPase-coupled monoatomic cation transmembrane transporter activity	0.0184618	56
GO:0005102	GO:MF	signaling receptor binding	0.0199051	1400
GO:0098772	GO:MF	molecular function regulator activity	0.0273247	1860
GO:0051087	GO:MF	protein-folding chaperone binding	0.0277325	126
GO:0030554	GO:MF	adenyl nucleotide binding	0.0312539	1621
GO:0036094	GO:MF	small molecule binding	0.0373536	2530
GO:0022853	GO:MF	active monoatomic ion transmembrane transporter activity	0.0396507	209
GO:0005539	GO:MF	glycosaminoglycan binding	0.0478071	184

[truncated: 3 more sheets: 10. rat IDPN-7wk UP, 11. common 5 exps DOWN, 12. BP common 5 exps UP]
